# Supplementary material for: A new computational approach redefines the subtelomeric vir superfamily of Plasmodium vivax
Source: BMC Genomics. 2013 Jan 16;14:8. doi: 10.1186/1471-2164-14-8 (PMC3566924; doi:10.1186/1471-2164-14-8)
Supplement: Additional file 1 — New VIR subfamilies. Excel sheet containing the new classification proposal of the VIR proteins. The list of subfamilies is shown along with their members. Rows in red indicate that the HB architecture of the corresponding protein does not clearly match with the rest of members in the subfamily. [file 1471-2164-14-8-S1.xls]

## Sheet: Cluster composition
Description: new classification proposal of the VIR proteins. The list of subfamilies is shown along with their members. Rows in red indicate that the HB architecture of the corresponding protein does not clearly match with the rest of members in the subfamily.
Cluster 8 (Subfam. B)
Previous subfamily	Proposed subfamily	ID	Length (aa)	Previous annotation	New proposed annotation	Positive MAAP prediction
B	B	PVX_033190	357	variable surface protein Vir21, putative		No
B	B	PVX_180275	236	variable surface protein Vir26-like, truncated		No
B	B	PVX_164265	362	variable surface protein Vir21, putative		No
B	B	PVX_115480	276	variable surface protein Vir21, putative		No
B	B	PVX_110305	267	variable surface protein Vir21, putative		No
B	B	PVX_103680	361	variable surface protein Vir21, putative		No
B	B	PVX_096915	295	variable usrface prootein Vir21-related		No
B	B	PVX_088790	467	variable surface protein Vir21-like		No
B	B	PVX_086350	397	variable surface protein Vir21, putative		No
B	B	PVX_075195	302	variable surface protein Vir26, putative		No
B	B	PVX_062190	326	variable surface protein Vir21, truncated, putative		No
B	B	PVX_058690	299	variable surface protein Vir21, truncated, putative		No
B	B	PVX_025690	351	variable surface protein Vir21, putative		No
Not clustered	B	PVX_108775	62	variable surface protein Vir26, truncated, putative		No
Not clustered	B	PVX_059690	88	variable surface protein Vir26, putative		No
Cluster 2 (Subfam. C)
Previous subfamily	Proposed subfamily	ID	Length (aa)	Previous annotation	New proposed annotation	Positive MAAP prediction
C	C	PVX_043690	85	variable surface protein Vir32, truncated, putative		No
C	C	PVX_184285	348	variable surface protein Vir4, putative		No
C	C	PVX_175270	332	variable surface protein Vir14, truncated, putative		No
C	C	PVX_169270	346	variable surface protein Vir14, putative		No
C	C	PVX_149260	270	variable surface prtoein Vir14, truncated, putative		No
C	C	PVX_105700	340	variable surface protein Vir32/4, putative		No
C	C	PVX_096000	353	variable surface protein Vir4, putative		Yes
C	C	PVX_061190	342	variable surface protein Vir32, putative		No
C	C	PVX_051690	334	variable surface protein Vir32, putative		No
C	C	PVX_050190	340	variable surface protein Vir4, putative		No
C	C	PVX_030190	325	variable surface protein Vir14, truncated, putative		No
C	C	PVX_029190	335	variable surface protein Vir14, putative		No
C	C	PVX_027690	315	variable surface protein Vir16, putative		No
C	C	PVX_021680	355	variable surface protein Vir4, putative		No
C	C	PVX_016140	324	variable surface protein Vir4, putative		No
C	C	PVX_010610	315	variable surface protein Vir14, putative		No
C	C	PVX_006580	351	variable surface protein Vir14, putative		No
C	C	PVX_004520	363	variable surface protein Vir4, putative		No
C	C	PVX_127260	210	variable surface protein Vir16, putative, truncated		No
C	C	PVX_124710	313	variable surface protein Vir4-related		No
C	C	PVX_115475	229	variable surface protein Vir14, putative		No
C	C	PVX_113230	440	variable surface protein Vir14-related		No
C	C	PVX_108770	409	variable surface protein Vir 14, putative		No
C	C	PVX_104185	288	variable surface protein Vir16-related		No
C	C	PVX_103665	290	variable surface protein Vir4/32-like		Yes
C	C	PVX_102125	153	variable surface protein Vir32, truncated, putative		No
C	C	PVX_101615	361	variable surface protein Vir14-related		No
C	C	PVX_101560	302	variable surface protein Vir4-related		No
C	C	PVX_096945	314	variable surface protein Vir4-related		No
C	C	PVX_095995	315	variable surface protein Vir16/32-related		No
C	C	PVX_088800	358	variable surface protein Vir4-related		No
C	C	PVX_076695	325	variable surface protein Vir14/32-related		No
C	C	PVX_072690	324	variable surface protein Vir4/14-related		No
C	C	PVX_028190	284	variable surface protein Vir4, putative		Yes
C	C	PVX_026190	353	variable surface protein Vir14, putative		No
C	C	PVX_024690	343	variable surface protein Vir12-related		No
C	C	PVX_009090	337	variable surface protein Vir14-like		No
C	C	PVX_005580	297	variable surface protein Vir4, putative		No
C	C	PVX_004525	353	variable surface protein Vir16/32-related		No
C	C	PVX_004510	353	variable surface protein Vir4/14-related		No
C	C	PVX_003485	329	variable surface protein Vir4, putative		No
C	C	PVX_120330	418	variable surface protein Vir14-related		No
C	C	PVX_034190	403	variable surface protein Vir14-related		No
C	C	PVX_103660	360	variable surface protein Vir16/32-related		No
C	C	PVX_101600	372	variable surface protein Vir16/32-related		No
C	C	PVX_052690	279	variable surface protein Vir4-related, truncated		No
C	C	PVX_037190	404	variable surface protein Vir14/24-related		No
C	C	PVX_008085	418	variable surface protein Vir 14-related		No
Not clustered	C	PVX_044190	61	variable surface protein Vir32, putative		No
Not clustered	C	PVX_045690	140	variable surface protein Vir12-related		No
Not clustered	C	PVX_019670	172	variable surface protein Vir12-related		No
Not clustered	C	PVX_004535	330	variable surface protein Vir, putative		No
Not clustered	C	PVX_086875	292	variable surface protein Vir27-related		No
Unavailable	C	PVX_159260	541	variable surface protein Vir14, pseudogene, putative		No
Unavailable	C	PVX_066690	370	variable surface protein Vir16, pseudogene, putative		No
Unavailable	C	PVX_179275	240	variable surface protein Vir C1-29, pseudogene, putative		No
Unavailable	C	PVX_052190	388	variable surface protein Vir4, pseudogene, putative		No
Unavailable	C	PVX_046190	353	variable surface protein Vir32, putative; Truncated due to end of contig.		No
No Vir	C	PVX_124700	255	hypothetical protein	variable surface protein Vir, putative	No
No Vir	C	PVX_005065	198	hypothetical protein	variable surface protein Vir, putative	No
No Vir	C	PVX_090320	212	hypothetical protein	variable surface protein Vir, putative	No
No Vir	C	PVX_005575	138	hypothetical protein	variable surface protein Vir, putative	No
No Vir	C	PVX_094260	198	hypothetical protein	variable surface protein Vir, putative	No
Cluster 1 (Subfam. E)
Previous subfamily	Proposed subfamily	ID	Length (aa)	Previous annotation	New proposed annotation	Positive MAAP prediction
C	E	PVX_101565	473	variable surface protein Vir24-related		No
C	E	PVX_124705	449	variable surface protein Vir12-related		No
E	E	PVX_107235	582	variable surface protein Vir12-related		Yes
E	E	PVX_106725	469	variable surface protein Vir12, putative		No
E	E	PVX_106220	481	variable surface protein Vir12, putative		No
E	E	PVX_103155	442	variable surface protein Vir12-related		No
E	E	PVX_097555	516	variable surface protein Vir12/16-related		No
E	E	PVX_093710	488	variable surface protein Vir24-related		No
E	E	PVX_090290	288	variable surface protein Vir12, putative		No
E	E	PVX_086860	447	variable surface protein Vir24-related		No
E	E	PVX_083575	510	variable surface protein Vir24-related		No
E	E	PVX_077695	545	variable surface protein Vir12-like		Yes
E	E	PVX_074690	427	variable surface protein Vir4-related		No
E	E	PVX_073690	433	variable surface protein Vir12-related		No
E	E	PVX_023185	476	variable surface protein Vir12-related		No
E	E	PVX_018660	493	variable surface protein Vir24-like		No
E	E	PVX_015635	529	variable surface protein Vir12-like		No
E	E	PVX_009595	392	variable surface protein Vir22, putative		No
E	E	PVX_007085	321	variable surface protein Vir24-related		No
E	E	PVX_003505	414	variable surface protein Vir24-related		No
E	E	PVX_001645	529	variable surface protein Vir12-related		No
E	E	PVX_001625	460	variable surface protein Vir12-related		No
E	E	PVX_001615	366	variable surface protein Vir12/24-related		No
E	E	PVX_172270	378	variable surface protein Vir22, truncated, putative		No
E	E	PVX_170270	332	variable surface protein Vir12, truncated, putative		No
E	E	PVX_158260	287	variable surface protein Vir12, truncated, putative		No
E	E	PVX_133260	268	variable surface protein Vir12, putative, truncated		No
E	E	PVX_124715	528	variable surface protein Vir5-related		No
E	E	PVX_120340	452	variable surface protein Vir12-related		No
E	E	PVX_119210	540	variant surface protein Vir22/5/24, putative		No
E	E	PVX_115485	302	variable surface protein Vir24-related		No
E	E	PVX_112630	650	variable surface protein Vir12, putative		No
E	E	PVX_110300	359	variable surface protein Vir 12/22/24-like		No
E	E	PVX_110295	553	variable surface protein Vir22-like		No
E	E	PVX_107755	657	variable surface protein Vir12/24-related		No
E	E	PVX_107745	351	variable surface protein Vir 12-like		No
E	E	PVX_104190	426	variable surface protein Vir12-like		No
E	E	PVX_101620	594	variable surface protein Vir16-related		No
E	E	PVX_097540	668	variable surface protein Vir24-related		No
E	E	PVX_097530	524	variable surface protein Vir22/12-related		No
E	E	PVX_097525	508	variable surface protein Vir 12, putative		Yes
E	E	PVX_096920	491	variable surface protein Vir12-related		No
E	E	PVX_094240	443	variable surface protein Vir12/24-related		No
E	E	PVX_093720	496	variable surface protein Vir24-like		No
E	E	PVX_090335	435	variable surface protein Vir12-like		No
E	E	PVX_090315	487	variable surface protein Vir12-like		No
E	E	PVX_090305	462	variable surface protein Vir12-related		No
E	E	PVX_088805	358	variable surface protein Vir22/24-like		No
E	E	PVX_081850	608	variable surface protein Vir22/23-related		No
E	E	PVX_078195	569	variable surface protein Vir12-related		Yes
E	E	PVX_076195	459	variable surface protein Vir12-related		No
E	E	PVX_075695	436	variable surface protein Vir12/22/24-related		No
E	E	PVX_042190	450	variable surface protein Vir12-related, truncated		Yes
E	E	PVX_022685	630	variable surface protein Vir24-related		No
E	E	PVX_022185	352	variable surface protein Vir12-related		No
E	E	PVX_017140	568	variable surface protein Vir12-like		No
E	E	PVX_013620	537	variable surface protein Vir12-like		No
E	E	PVX_005060	451	variable surface protein Vir12-like		No
E	E	PVX_003510	453	variable surface protein Vir24-related		No
E	E	PVX_003495	635	variable surface protein Vir22/24-related		No
E	E	PVX_002490	464	variable surface protein Vir12-related		No
E	E	PVX_002485	276	variable surface protein Vir12-related		No
E	E	PVX_002480	616	variable surface protein Vir12/24-related		No
L	E	PVX_102640	441	variable surface protein Vir12-related		No
L	E	PVX_083590	452	variable surface protein Vir12, putative		No
L	E	PVX_024685	419	variable surface protein Vir12-related		No
L	E	PVX_063190	483	variable surface protein Vir12-related		No
L	E	PVX_054190	396	variable surface protein Vir14-related, truncated		No
L	E	PVX_041690	379	variable surface protein Vir12-related, truncated		No
L	E	PVX_010105	421	variable surface protein Vir12-related		No
Not clustered	E	PVX_120845	587	variable surface protein Vir12-related		No
Not clustered	E	PVX_104180	386	variable surface protein Vir12, putative		No
Not clustered	E	PVX_020680	581	variable surface protein Vir12-like		No
Not clustered	E	PVX_183280	443	variable surface protein Vir12-related		No
Not clustered	E	PVX_157260	315	variable surface protein Vir12, truncated, putative		No
Not clustered	E	PVX_124720	545	variable surface protein Vir12-related		No
Not clustered	E	PVX_115985	574	variable surface protein Vir, putative		No
Not clustered	E	PVX_094245	584	variable surface protein Vir12-like		No
Not clustered	E	PVX_088785	314	variable surfave protein Vir12, putative		No
Not clustered	E	PVX_088780	446	variable surface protein Vir24-related		No
Not clustered	E	PVX_083580	575	variable surface protein Vir24-related		No
Not clustered	E	PVX_241290	771	variable surface protein Vir12-like		No
Not clustered	E	PVX_112720	505	variable surface protein Vir12-related		No
Not clustered	E	PVX_097545	451	variable surface protein Vir12-related		No
Not clustered	E	PVX_134260	104	variable surface protein Vir12, putative, truncated		No
Not clustered	E	PVX_124712	400	variable surface protein Vir24-related		No
Unavailable	E	PVX_005045	445	variable surface protein Vir12-related		No
Unavailable	E	PVX_096910	506	variable surface protein Vir23-related		No
No Vir	E	PVX_094250	525	hypothetical protein	variable surface protein Vir, putative	No
No Vir	E	PVX_086865	576	hypothetical protein	variable surface protein Vir, putative	No
No Vir	E	PVX_004537	466	hypothetical protein	variable surface protein Vir, putative	No
No Vir	E	PVX_097542	560	hypothetical protein	variable surface protein Vir, putative	No
No Vir	E	PVX_125726	364	hypothetical protein	variable surface protein Vir, putative	No
No Vir	E	PVX_107740	304	hypothetical protein	variable surface protein Vir, putative	No
No Vir	E	PVX_090295	542	hypothetical protein	variable surface protein Vir, putative	No
No Vir	E	PVX_065690	394	hypothetical protein	variable surface protein Vir, putative	No
No Vir	E	PVX_049690	366	hypothetical protein	variable surface protein Vir, putative	No
No Vir	E	PVX_037690	67	hypothetical protein	variable surface protein Vir, putative	No
No Vir	E	PVX_036690	98	hypothetical protein	variable surface protein Vir, putative	No
No Vir	E	PVX_034690	404	hypothetical protein	variable surface protein Vir, putative	No
No Vir	E	PVX_027190	200	hypothetical protein	variable surface protein Vir, putative	No
No Vir	E	PVX_020170	333	hypothetical protein	variable surface protein Vir, putative	No
No Vir	E	PVX_005055	534	hypothetical protein	variable surface protein Vir, putative	No
No Vir	E	PVX_004495	449	hypothetical protein, conserved	variable surface protein Vir, putative	No
No Vir	E	PVX_003490	612	hypothetical protein, conserved	variable surface protein Vir, putative	No
No Vir	E	PVX_001635	634	hypothetical protein, conserved	variable surface protein Vir, putative	No
No Vir	E	PVX_038190	58	hypothetical protein	variable surface protein Vir, putative	No
No Vir	E	PVX_090310	449	hypothetical protein, conserved	variable surface protein Vir, putative	No
No Vir	E	PVX_061690	273	hypothetical protein	variable surface protein Vir, putative	No
No Vir	E	PVX_107735	362	hypothetical protein	variable surface protein Vir, putative	No
No Vir	E	PVX_124725	220	hypothetical protein	variable surface protein Vir, putative	No
No Vir	E	PVX_074190	323	hypothetical protein	variable surface protein Vir, putative	No
No Vir	E	PVX_001640	227	hypothetical protein	variable surface protein Vir, putative	No
No Vir	E	PVX_086895	553	hypothetical protein, conserved	variable surface protein Vir, putative	No
Cluster 3 (Subfam. G)
Previous subfamily	Proposed subfamily	ID	Length (aa)	Previous annotation	New proposed annotation	Positive MAAP prediction
G	G	PVX_103670	459	variable surface protein Vir6-like		No
G	G	PVX_059190	438	variable surface protein Vir6, putative		No
G	G	PVX_050690	405	variable surface protein Vir6, putative		No
G	G	PVX_047190	325	variable surface protein Vir28-like		No
G	G	PVX_035190	410	variable surface protein Vir6, truncated, putative		No
G	G	PVX_014630	464	variable surface protein Vir6, putative		No
G	G	PVX_071190	437	variable surface protein Vir28-related		No
G	G	PVX_026690	460	variable surface protein Vir6, putative		No
G	G	PVX_007585	447	variable surface protein Vir28, putative		No
G	G	PVX_007080	451	variable surface protein Vir 28, putative		No
Not clustered	G	PVX_033690	105	variable surface protein Vir6, truncated, putative		No
Not clustered	G	PVX_121345	449	variable surface protein Vir6, putative		No
Not clustered	G	PVX_079195	427	variable surface protein Vir6-like		No
Not clustered	G	PVX_073190	492	variable surface protein Vir6-like		No
Not clustered	G	PVX_063690	456	variable surface protein Vir6-like		No
Not clustered	G	PVX_039190	438	variable surface protein Vir6, putative		No
Not clustered	G	PVX_031190	319	variable surface protein Vir6, putative		No
Not clustered	G	PVX_030690	186	variable surface protein Vir6, putative		No
Not clustered	G	PVX_029690	399	variable surface protein Vir6, putative		No
Not clustered	G	PVX_028690	464	variable surface protein Vir6, putative		No
Not clustered	G	PVX_024185	427	variable surface protein Vir6-like		No
Not clustered	G	PVX_048690	408	variable surface protein Vir7-like		No
Not clustered	G	PVX_112115	320	variable surface protein Vir6, putative		No
Not clustered	G	PVX_070190	182	variable surface protein Vir28, truncated, putative		No
Not clustered	G	PVX_106210	434	variable surface protein Vir6, putative		No
Not clustered	G	PVX_104695	435	variable surface protein Vir6-like		No
Not clustered	G	PVX_057190	118	variable surface protein Vir6, truncated, putative		No
Not clustered	G	PVX_056190	407	variable surface protein Vir6-related		No
Not clustered	G	PVX_032190	497	variable surface protein Vir28-related		No
Not clustered	G	PVX_018655	515	variable surface protein Vir28-like		No
Not clustered	G	PVX_012115	506	variable surface protein Vir 28/6-related		No
Not clustered	G	PVX_040190	266	variable surface protein Vir6, truncated, putative		No
Unavailable	G	PVX_014125	523	variable surface protein Vir6-like, pseudogene		No
Unavailable	G	PVX_174270	475	variable surface protein Vir6-like, pseudogene		No
No Vir	G	PVX_108255	442	hypothetical protein	variable surface protein Vir, putative	No
No Vir	G	PVX_060190	84	hypothetical protein	variable surface protein Vir, putative	No
No Vir	G	PVX_102645	92	hypothetical protein	variable surface protein Vir, putative	No
No Vir	G	PVX_102130	456	hypothetical protein	variable surface protein Vir, putative	No
Cluster 7 (Subfam. I)
Previous subfamily	Proposed subfamily	ID	Length (aa)	Previous annotation	New proposed annotation	Positive MAAP prediction
I	I	PVX_072190	362	variable surface protein Vir7, putative		No
I	I	PVX_064190	364	variable surface protein Vir7, putative		No
I	I	PVX_014625	375	variable surface protein Vir7, putative		No
I	I	PVX_023685	292	variable surface protein Vir7, putative		No
I	I	PVX_002495	324	variable surface protein Vir7-like		No
I	I	PVX_177275	328	variable surface protein Vir7, putative		No
I	I	PVX_150260	361	variable surface protein Vir27, truncated, putative		No
I	I	PVX_102630	345	variable surface protein Vir27, putative		No
I	I	PVX_069190	343	variable surface protein Vir27-like, truncated		No
I	I	PVX_064690	363	variable surface protein Vir27, putative		No
I	I	PVX_053190	344	variable surface protein Vir27, putative		No
Not clustered	I	PVX_054690	51	variable surface protein Vir29, truncated, putative		No
Not clustered	I	PVX_032690	156	variable surface protein Vir7, putative		No
Not clustered	I	PVX_048190	117	variable surface protein Vir27, truncated, putative		No
Not clustered	I	PVX_039690	66	variable surface protein Vir27, truncated, putative		No
Not clustered	I	PVX_055690	192	variable surface protein Vir27, truncated, putative		No
Unavailable	I	PVX_248300	400	variable surface protein Vir29, pseudogene, putative		No
Cluster 6 (Subfam. J)
Previous subfamily	Proposed subfamily	ID	Length (aa)	Previous annotation	New proposed annotation	Positive MAAP prediction
J	J	PVX_010605	286	variable surface protein Vir15, putative		No
J	J	PVX_167265	278	variable surface protein Vir15, truncated, putative		No
J	J	PVX_109795	301	variable surface protein Vir33, putative		No
J	J	PVX_107750	301	variable surface protein Vir2/15-like		No
J	J	PVX_105710	245	variable surface protein Vir1/9, putative		No
J	J	PVX_096935	304	variable surface protein Vir9-related		No
J	J	PVX_096930	248	variable surface protein Vir1-related, truncated		No
J	J	PVX_070690	260	variable surface protein Vir33, truncated, putative		No
J	J	PVX_067690	266	variable surface protein Vir1-like		No
J	J	PVX_057690	301	variable surface protein Vir33, putative		No
J	J	PVX_000020	234	variable surface protein Vir9-like		No
Not clustered	J	PVX_121355	222	variable surface protein Vir15-like		No
Not clustered	J	PVX_106720	220	variable surface protein Vir33 (truncated), putative		No
Not clustered	J	PVX_186290	133	variable surface protein Vir15-related, truncated		No
Not clustered	J	PVX_096005	367	variable surface protein Vir15-related		No
Unavailable	J	PVX_185285	345	variable surface protein Vir2, truncated, putative		No
Unavailable	J	PVX_168270	343	variable surface protein Vir15, pseudogene, putative		No
Unavailable	J	PVX_096925	289	variable surface protein Vir15-like		No
No Vir	J	PVX_105705	191	hypothetical protein	variable surface protein Vir, putative	Yes
Cluster 11 (Subfam. K)
Previous subfamily	Proposed subfamily	ID	Length (aa)	Previous annotation	New proposed annotation	Positive MAAP prediction
K	K	PVX_056690	190	variable surface protein Vir30, truncated, putative		No
K	K	PVX_145260	305	variable surface protein Vir30, putative		No
K	K	PVX_053690	309	variable surface protein Vir30, putative		No
K	K	PVX_042690	337	variable surface protein Vir30, putative		No
K	K	PVX_031690	268	variable surface protein Vir30, putative		No
Not clustered	K	PVX_001610	338	variable surface protein Vir25-related		No
Unavailable	K	PVX_163265	345	variable surface protein Vir30, pseudogene, putative		No
No Vir	K	PVX_005565	209	hypothetical protein	variable surface protein Vir, putative	No
No Vir	K	PVX_086885	266	hypothetical protein	variable surface protein Vir, putative	No
No Vir	K	PVX_115990	271	hypothetical protein	variable surface protein Vir, putative	No
Cluster 10 (Subfam. Not clustered)
Previous subfamily	Proposed subfamily	ID	Length (aa)	Previous annotation	New proposed annotation	Positive MAAP prediction
Not clustered		PVX_086855	721	variable surface protein Vir24-like		No
Not clustered		PVX_011615	351	variable surface protein vir23, putative		No
Not clustered		PVX_173270	346	variable surface protein Vir23, putative		No
Not clustered		PVX_086880	268	variable surface protein Vir23-like		No
Not clustered		PVX_069690	327	variable surface protein Vir23, putative		No
Not clustered		PVX_093725	392	variable surface protein Vir24-related		No
Not clustered		PVX_051190	286	variable surface protein Vir23, truncated, putative		No
Not clustered		PVX_096940	292	variable surface protein Vir24-related		No
Unavailable		PVX_005047	527	variable surface protein Vir22/23-related		No
Unavailable		PVX_103675	462	variable surface protein Vir23, pseudogene, putative		No
Cluster 13 (Subfam. Not clustered)
Previous subfamily	Proposed subfamily	ID	Length (aa)	Previous annotation	New proposed annotation	Positive MAAP prediction
Not clustered		PVX_009600	259	variable surface protein Vir5-related		No
Not clustered		PVX_021685	426	variable surface protein Vir5, putative		No
Not clustered		PVX_101570	386	variable surface protein Vir5-related		No
Not clustered		PVX_093715	499	variable surface protein Vir5-like		No
Unavailable		PVX_156260	213	variable surface proteinVir5, pseudogene, putative; truncated due to end of contig at 3'. 5' interrupted.		No
Cluster 14 (Subfam. Not clustered)
Previous subfamily	Proposed subfamily	ID	Length (aa)	Previous annotation	New proposed annotation	Positive MAAP prediction
Not clustered		PVX_043190	319	variable surface protein Vir12, truncated, putative		No
Not clustered		PVX_131260	278	variable surface protein Vir12, truncated, putative		No
Not clustered		PVX_130260	108	variable surface protein Vir12, truncated, putative		No
Not clustered		PVX_129260	59	variable surface protein Vir12, putative		No
