# Supplementary material for: A new computational approach redefines the subtelomeric vir superfamily of Plasmodium vivax
Source: BMC Genomics. 2013 Jan 16;14:8. doi: 10.1186/1471-2164-14-8 (PMC3566924; doi:10.1186/1471-2164-14-8)
Supplement: Additional file 2 — New subtelomeric PvPIRA, PvPIRD and PvPIRH families. Excel sheet containing the new subtelomeric families derived from previous VIR members. Rows in red indicate that the HB architecture of the corresponding protein does not clearly match with the rest of members in the subfa. [file 1471-2164-14-8-S2.xls]

## Sheet: Cluster composition
Description: new subtelomeric families derived from previous vir members. Rows in red indicate that the HB architecture of the corresponding protein does not clearly match with the rest of members in the family.
Cluster 9 (Fam. A)
Previous subfamily	Proposed family	ID	Length (aa)	Previous annotation	New proposed annotation	Positive MAAP prediction
A	PvpirA	PVX_011610	362	variable surface protein Vir17, putative		No
A	PvpirA	PVX_161260	209	variable surface protein Vir3, truncated, putative		No
A	PvpirA	PVX_160260	166	variable surface protein Vir3, truncated, putative		No
A	PvpirA	PVX_141260	385	variable surface protein Vir17, putative		No
A	PvpirA	PVX_112645	321	variable surface protein Vir17-like		No
A	PvpirA	PVX_019160	394	variable surface protein Vir17, putative		No
A	PvpirA	PVX_018155	393	variable surface protein Vir17, putative		No
A	PvpirA	PVX_015135	383	variable surface protein Vir17, truncated, putative		No
Not clustered	PvpirA	PVX_153260	67	variable surface protein Vir17, truncated, putative		No
Not clustered	PvpirA	PVX_144260	430	variable surface protein Vir17, putative, pseudogene		No
Unavailable	PvpirA	PVX_186285	306	variable surface protein Vir3, truncated, pseudogene		No
Unavailable	PvpirA	PVX_181275	485	variable surface protein Vir17, pseudogene, putative		No
Unavailable	PvpirA	PVX_171270	253	variable surface protein Vir17, pseudogene, putative		No
Unavailable	PvpirA	PVX_155260	369	variable surface rptoein Vir3, pseudogene, putative; No 5' found.		No
Unavailable	PvpirA	PVX_139260	362	variable surface protein Vir3, truncated,putative		No
Cluster 5 (Fam. PvpirD)
Previous subfamily	Proposed family	ID	Length (aa)	Previous annotation	New proposed annotation	Positive MAAP prediction
D	PvpirD	PVX_103160	254	variable surface protein Vir10-like		No
D	PvpirD	PVX_178275	267	variable surface protein Vir11, putative		No
D	PvpirD	PVX_146260	239	variable surface protein Vir11, putative		No
D	PvpirD	PVX_143260	248	variable surface protein Vir35, putative		No
D	PvpirD	PVX_109785	261	variable surface protein Vir35, putative		No
D	PvpirD	PVX_109780	266	variable surface protein Vir35, putative		No
D	PvpirD	PVX_108760	261	variable surface protein Vir35, putative		No
D	PvpirD	PVX_103145	168	variable surface protein Vir10, putative		No
D	PvpirD	PVX_102635	198	variable surface protein Vir10-related		No
D	PvpirD	PVX_086850	245	variable surface protein Vir35, putative		No
D	PvpirD	PVX_074695	257	variable surface protein Vir10, putative		No
D	PvpirD	PVX_067190	235	variable surface protein Vir35, putative		No
D	PvpirD	PVX_047690	267	variable surface protein Vir10, truncated, putative		No
D	PvpirD	PVX_040690	166	variable surface protein Vir35, putative		No
D	PvpirD	PVX_038690	199	variable surface protein Vir35-like		No
D	PvpirD	PVX_019665	282	variable surface protein Vir11, putative		No
D	PvpirD	PVX_017645	230	variable surface protein Vir35, putative		No
D	PvpirD	PVX_182275	151	variable surface protein Vir11, truncated, putative		No
D	PvpirD	PVX_041190	144	variable surface protein Vir35, truncated, putative		No
Not clustered	PvpirD	PVX_058190	123	variable surface protein Vir10/35, truncated, putative		No
Unavailable	PvpirD	PVX_109778	240	variable surface protein Vir, putative		No
Cluster 4 (Fam. PvpirH)
Previous subfamily	Proposed family	ID	Length (aa)	Previous annotation	New proposed annotation	Positive MAAP prediction
H	PvpirH	PVX_017145	478	variable surface protein Vir18, putative		No
H	PvpirH	PVX_241295	489	variable surface protein Vir18, putative		Yes
H	PvpirH	PVX_112125	423	variable surface protein Vir18, putative		Yes
H	PvpirH	PVX_104700	475	variable surface protein Vir18, putative		No
H	PvpirH	PVX_103150	488	variable surface protein Vir18, putative		Yes
H	PvpirH	PVX_101625	527	variable surface protein Vir18-like		No
H	PvpirH	PVX_083585	548	variale surface protein Vir18-related		No
H	PvpirH	PVX_068690	529	variable surface protein Vir18, putative		Yes
H	PvpirH	PVX_068190	511	variable surface protein Vir18, putative		No
H	PvpirH	PVX_065190	442	variable surface protein Vir18, truncated, putative		No
H	PvpirH	PVX_062690	462	variable surface protein Vir18, putative		Yes
H	PvpirH	PVX_055190	378	variable surface protein Vir18, truncated, putative		No
H	PvpirH	PVX_021180	467	variable surface protein Vir18, putative		No
H	PvpirH	PVX_020675	495	variable surface protein Vir18, putative		No
H	PvpirH	PVX_019165	503	variable surface protein Vir18, putative		No
H	PvpirH	PVX_018150	510	variable surface protein Vir18, putative		Yes
H	PvpirH	PVX_017650	502	variable surface protein Vir18, putative		Yes
H	PvpirH	PVX_016640	483	variable surface protein Vir18-like		Yes
H	PvpirH	PVX_013120	475	variable surface protein Vir18, putative		No
H	PvpirH	PVX_011110	475	variable surface protein Vir18-like		No
H	PvpirH	PVX_010100	478	variable surface protein Vir18, putative		Yes
Not clustered	PvpirH	PVX_121855	402	variable surface protein Vir18, putative		No
Not clustered	PvpirH	PVX_066190	463	variable surface protein Vir18-like		No
Not clustered	PvpirH	PVX_060690	656	variable surface protein Vir18-related		Yes
Not clustered	PvpirH	PVX_015130	459	variable surface protein Vir18-like		No
Not clustered	PvpirH	PVX_006080	577	variable surface protein Vir18-related		No
Not clustered	PvpirH	PVX_093705	318	variable surface protein Vir18, putative		No
Not clustered	PvpirH	PVX_045190	130	variable surface protein Vir18-related		No
Not clustered	PvpirH	PVX_015640	427	variable surface protein Vir18-related		No
Not clustered	PvpirH	PVX_120335	485	variable surface protein Vir18-related		Yes
Unavailable	PvpirH	PVX_013625	381	variable surface protein Vir18, putative		Yes
No Vir	PvpirH	PVX_107230	416	hypothetical protein		No
No Vir	PvpirH	PVX_106215	328	hypothetical protein		No
No Vir	PvpirH	PVX_035690	298	hypothetical protein		No
Cluster 12 (UNCLASSIFIED)
Previous subfamily	Proposed family	ID	Length (aa)	Previous annotation	New proposed annotation	Positive MAAP prediction
Not clustered		PVX_096970	491	variable surface protein Vir8-related		No
Not clustered		PVX_120840	324	variable surface protein Vir8-related		No
Not clustered		PVX_096985	387	variable surface protein Vir, putative		No
Not clustered		PVX_096980	396	variable surface protein Vir, putative		No
Not clustered		PVX_086890	271	variable surface protein Vir8-like		No
Not clustered		PVX_176270	339	variable surface protein Vir8		No
No Vir		PVX_123205	2024	CAF1 ribonuclease domain containing protein		No
No Vir		PVX_092630	2712	hypothetical protein, conserved		No
No Vir		PVX_096975	556	hypothetical protein		No
No Vir		PVX_119620	1384	hypothetical protein, conserved		No
No Vir		PVX_096965	285	hypothetical protein		No
No Vir		PVX_183275	391	hypothetical protein		No
