# Supplementary material for: A new computational approach redefines the subtelomeric vir superfamily of Plasmodium vivax
Source: BMC Genomics. 2013 Jan 16;14:8. doi: 10.1186/1471-2164-14-8 (PMC3566924; doi:10.1186/1471-2164-14-8)
Supplement: Additional file 4 — HB search results. Excel table with the list of Homology Blocks, their similarities with previously defined conserved motifs and PFAM annotations. [file 1471-2164-14-8-S4.xls]

## Sheet: hb_clusters_plusnaturemotifs_pl
Description: List of Homology Blocks. A clustering algorithm was applied over the set of HBs to identify redundancies (See "Methods"). Different colors in the three first columns indicate different clusters. Column description: HB: an HB identifier. Overlap comparison with Carlton et al. 2008 motifs: the set of sequences used to build a given HB was compared with the set of sequences used to buil…
HB	Overlap comparison with Carlton et al. 2008 motifs	HMMs comparison between Hbs and Carlton et al. 2008 motifs	PFAM name	Description	Prob. value
vir_25349-PVX_010100--153--231			PF09392	MxiH: Type III secretion needle MxiH like	3.73
			PF05937	EB1_binding: EB-1 Binding Domain; InterPro: IPR009232 This region at the C terminus of the APC proteins binds the microtubule-associating protein EB-1 . At the C terminus of the alignment is also a PDZ-binding domain. A short motif in the middle of the region appears to be found in the APC2 proteins (e.g. O95996 from SWISSPROT).; GO: 0005515 protein binding, 0016055 Wnt receptor signaling pathway…	3.5
			PF08549	DUF1750: Fungal domain of unknown function (DUF1750); InterPro: IPR013859 This is a fungal protein of unknown function.	3.42
			PF04911	ATP-synt_J: ATP synthase j chain; InterPro: IPR006995 ATPases (or ATP synthases) are membrane-bound enzyme complexes/ion transporters that combine ATP synthesis and/or hydrolysis with the transport of protons across a membrane. ATPases can harness the energy from a proton gradient, using the flux of ions across the membrane via the ATPase proton channel to drive the synthesis of ATP. Some ATPases…	2.0
			PF00538	Linker_histone: linker histone H1 and H5 family; InterPro: IPR005818 Linker histone H1 is an essential component of chromatin structure. H1 links nucleosomes into higher order structures. Histone H5 performs the same function as histone H1, and replaces H1 in certain cells. The structure of GH5, the globular domain of the linker histone H5 is known , . The fold is similar to the DNA-binding domai…	1.93
			PF06468	Spond_N: Spondin_N; InterPro: IPR009465 This conserved region is found in the N-terminal half of several Spondin proteins. Spondins are involved in patterning axonal growth trajectory through either inhibiting or promoting adhesion of embryonic nerve cells .; GO: 0007155 cell adhesion, 0007275 multicellular organismal development	1.92
			PF04829	DUF638: Possible hemagglutinin (DUF638); InterPro: IPR006914 This group of proteins, mainly from Neisseria meningitidis, may have haemagglutinin or haemolysin activity. A number of them have a second conserved domain, IPR006915 from INTERPRO, which is found in possible Pseudomonas aeruginosa haemagglutinins . Filamentous haemagglutinin (FHA) is a major virulence attachment factor produced by cert…	1.85
			PF00475	IGPD: Imidazoleglycerol-phosphate dehydratase; InterPro: IPR000807 Imidazoleglycerol-phosphate dehydratase is the enzyme that catalyzes the seventh step in the biosynthesis of histidine in bacteria, fungi and plants. In most organisms it is a monofunctional protein of about 22 to 29 kD. In some bacteria such as Escherichia coli, it is the C-terminal domain of a bifunctional protein that include...	1.68
			PF08934	Rb_C: Rb C-terminal domain; InterPro: IPR015030 The Rb C-terminal domain is required for high-affinity binding to E2F-DP complexes and for maximal repression of E2F-responsive promoters, thereby acting as a growth suppressor by blocking the G1-S transition of the cell cycle. This domain has a strand-loop-helix structure, which directly interacts with both E2F1 and DP1, followed by a tail segment.…	1.6
			PF01736	Polyoma_agno: Polyomavirus agnoprotein; InterPro: IPR002643 This family consists of the DNA-binding protein or agnoprotein from various polyomaviruses. This protein is highly basic and can bind single stranded and double stranded DNA . Mutations in the agnoprotein produce smaller viral plaques, hence its function is not essential for growth in tissue culture cells but something has slowed in the.…	1.55
vir_25349-PVX_019165--134--227			PF05369	MtmB: Monomethylamine methyltransferase MtmB; InterPro: IPR008031 Monomethylamine methyltransferase of the archaebacterium Methanosarcina barkeri contains a novel amino acid, pyrrolysine, encoded by the termination codon UAG . The structure of the enzyme reveals a homohexamer comprised of individual subunits with a TIM barrel fold. MtmB initiates the metabolism of monomethylamine by catalysing...	10.49
			PF01320	Colicin_Pyocin: Colicin immunity protein / pyocin immunity protein; InterPro: IPR000290 This family includes bacterial colicin and pyocin immunity proteins , . These immunity proteins can bind specifically to the DNase-type colicins and pyocins and inhibit their bactericidal activity. The 1.8-angstrom crystal structure of the ImmE7 protein consists of four antiparallel alpha-helices . Sequence si…	7.84
			PF10495	PACT_coil_coil: Pericentrin-AKAP-450 domain of centrosomal targeting protein	6.21
			PF02422	Keratin: Keratin; InterPro: IPR003461 Keratins are a well known group of intermediate filament proteins. Like actin filaments, keratins are flexible but provide a firm cell skeleton. Unlike actin, however, no known keratins are associated with motor functions. This family represents avian keratin proteins , found in feathers, scale and claw. The avian keratins (F-ker, S-ker, C-ker and B-ker) are.…	4.21
			PF04812	HNF-1B_C: Hepatocyte nuclear factor 1 (HNF-1), beta isoform C terminus; InterPro: IPR006897 This domain consists of a region found within the alpha isoform and at the C terminus of the beta isoform of the homeobox-containing transcription factor of HNF-1. Different isoforms of HNF-1 are generated by the differential use of polyadenylation sites and by alternative splicing. The C-terminal region...	3.86
			PF09655	Nitr_red_assoc: Conserved nitrate reductase-associated protein (Nitr_red_assoc)	3.61
			PF07426	Dynactin_p22: Dynactin subunit p22; InterPro: IPR009991 This family contains p22, the smallest subunit of dynactin, a complex that binds to cytoplasmic dynein and is a required activator for cytoplasmic dynein-mediated vesicular transport. Dynactin localises to the cleavage furrow and to the midbodies of dividing cells, suggesting that it may function in cytokinesis . Family members are approxima…	3.31
			PF10489	RFPL3_antisense: Ret finger protein-like 3 antisense	3.01
			PF05725	FNIP: FNIP Repeat; InterPro: IPR008615 This repeat is approximately 22 residues long and is only found in Dictyostelium discoideum (Slime mould). It appears to be related to IPR001611 from INTERPRO. The alignment consists of two tandem repeats. It is termed the FNIP repeat after the pattern of conserved residues.	2.73
			PF04783	DUF630: Protein of unknown function (DUF630); InterPro: IPR006868 This region is sometimes found at the N terminus of putative plant bZIP proteins IPR006867 from INTERPRO. The function of this conserved region is not known.	2.63
vir_25349-PVX_155260--179--222			PF08027	Albumin_I: Albumin I; InterPro: IPR012512 The albumin I protein, a hormone-like peptide, stimulates kinase activity upon binding a membrane bound 43 kDa receptor. The structure of this region reveals a knottin like fold, comprise of three beta strands .; GO: 0045735 nutrient reservoir activity, 0009405 pathogenesis; PDB: 1ju8_A 1p8b_A.	25.87
			PF06263	FdrA: Bacterial FdrA protein; InterPro: IPR010429 This family consists of several bacterial FdrA proteins. FdrA is known to play a role in the suppression of dominant negative FtsH proteins .	18.65
			PF04262	Glu_cys_ligase: Glutamate-cysteine ligase; InterPro: IPR007370 This is a group of bacterial glutamate-cysteine ligases (6.3.2.2 from EC) that carry out the first step of the glutathione biosynthesis pathway.; GO: 0004357 glutamate-cysteine ligase activity, 0006750 glutathione biosynthetic process; PDB: 1va6_B 1v4g_C.	16.11
			PF01307	Plant_vir_prot: Plant viral movement protein; InterPro: IPR001896 This family of membrane/coat proteins are found in a number of different ssRNA plant virus families that include Potexvirus, Hordeivirus and Carlavirus.	10.66
			PF06855	DUF1250: Protein of unknown function (DUF1250); InterPro: IPR010673 This family consists of several short hypothetical bacterial proteins of around 70 residues in length. Members of this family seem to all belong to the order Bacillales or Lactobacillales. The function of this family is unknown.	7.81
			PF08189	Meleagrin: Meleagrin/Cygnin family; InterPro: IPR012573 This family consists of meleagrin and cygnin basic peptides that are isolated from turkey and black swan respectively. Both peptides are low in molecular weight and contain three disulphide bonds with high concentrations of aromatic residues. These peptides show similarity to transferrins and probably play some vital role in avian eggs but...	7.54
			PF08060	NOSIC: NOSIC (NUC001) domain; InterPro: IPR012976 This is the central domain in Nop56/SIK1-like proteins .	7.37
			PF00801	PKD: PKD domain; InterPro: IPR000601 The PKD domain was first identified in the Polycystic kidney disease protein, polycystin-1 (PDK1 gene), and contains an Ig-like fold consisting of a beta-sandwich of seven strands in two sheets with a Greek key topology, although some members have additional strands . Polycystin-1 is a large cell-surface glycoprotein involved in adhesive protein-protein and...	6.97
			PF00641	zf-RanBP: Zn-finger in Ran binding protein and others; InterPro: IPR001876 Zinc finger (Znf) domains are relatively small protein motifs that bind one or more zinc atoms, and which usually contain multiple finger-like protrusions that make tandem contacts with their target molecule. They were first identified as a DNA-binding motif in transcription factor TFIIIA from Xenopus laevis, however they.…	6.92
			PF09129	Chol_subst-bind: Cholesterol oxidase, substrate-binding; InterPro: IPR015213 The substrate-binding domain found in cholesterol oxidase is composed of an eight-stranded mixed beta-pleated sheet and six alpha-helices. This domain is positioned over the isoalloxazine ring system of the FAD cofactor bound by the FAD-binding domain (IPR006094 from INTERPRO) and forms the roof of the active site cavity…	6.91
vir_25349-PVX_051190--78--113			PF10260	SAYSvFN: Uncharacterized conserved domain (SAYSvFN)	23.51
			PF10585	UBA_e1_thiolCys: Ubiquitin-activating enzyme active site; PDB: 1z7l_A 1y8r_B 1y8q_D.	18.14
			PF06777	DUF1227: Protein of unknown function (DUF1227); InterPro: IPR010643 This domain represents a conserved region within a number of eukaryotic DNA repair helicases.; GO: 0004003 ATP-dependent DNA helicase activity, 0016818 hydrolase activity, acting on acid anhydrides, in phosphorus-containing anhydrides, 0006289 nucleotide-excision repair, 0005634 nucleus	15.03
			PF01601	Corona_S2: Coronavirus S2 glycoprotein; InterPro: IPR002552 The type I glycoprotein S of Coronavirus, trimers of which constitute the typical viral spikes, is assembled into virions through noncovalent interactions with the M protein. The spike glycoprotein is translated as a large polypeptide that is subsequently cleaved to S1 IPR002551 from INTERPRO and S2 . Both chimeric S proteins appeared...	10.3
			PF04901	RAMP: Receptor activity modifying family; InterPro: IPR006985 The calcitonin-receptor-like receptor can function as either a calcitonin-gene-related peptide or an adrenomedullin receptor. The receptors function is modified by receptor activity modifying protein or RAMP. RAMPs are single-transmembrane-domain proteins .; GO: 0008565 protein transporter activity, 0006886 intracellular protein transp…	7.61
			PF06235	NAD4L: NADH dehydrogenase subunit 4L (NAD4L); InterPro: IPR009356 This family consists of NADH dehydrogenase subunit 4L (NAD4L) proteins from the mitochondria of several parasitic flatworms.	6.25
			PF10678	DUF2492: Protein of unknown function (DUF2492)	5.63
			PF09951	DUF2185: Uncharacterized protein conserved in bacteria (DUF2185)	5.63
			PF01690	PLRV_ORF5: Potato leaf roll virus readthrough protein; InterPro: IPR002929 This family consists mainly of the Potato leafroll virus (PLrV) read through protein. This is generated via a readthrough of open reading frame 3, a coat protein, allowing transcription of open reading frame 5 to give an extended coat protein with a large C-terminal addition or read through domain . The read through protei…	5.34
			PF03094	Mlo: Mlo family; InterPro: IPR004326 The Mlo-related proteins are a family of plant integral membrane proteins, first discovered in barley. Mutants lacking wild-type Mlo proteins show broad spectrum resistance to the powdery mildew fungus, and dysregulated cell death control, with spontaneous cell death in response to developmental or abiotic stimuli. Thus wild-type Mlo proteins are thought to...	5.27
vir_25349-PVX_011610--322--346			PF06033	DUF918: Nucleopolyhedrovirus protein of unknown function (DUF918); InterPro: IPR009264 This family consists of several nucleopolyhedrovirus proteins of unknown function.	14.98
			PF09602	PhaP_Bmeg: Polyhydroxyalkanoic acid inclusion protein (PhaP_Bmeg)	12.6
			PF06920	Ded_cyto: Dedicator of cytokinesis; InterPro: IPR010703 This family represents a conserved region of approximately 200 residues within a number of eukaryotic dedicator of cytokinesis (DOCK) proteins. These proteins are potential guanine nucleotide exchange factors that activate some small GTPases, such as Rac, by exchanging bound GDP for free GTP . DOCK proteins are required during several cellul…	11.85
			PF10610	Tafi-CsgC: Thin aggregative fimbriae synthesis protein	9.14
			PF10476	DUF2448: Protein of unknown function C-terminus (DUF2448)	7.84
			PF07533	BRK: BRK domain; InterPro: IPR006576 BRK is a domain of unknown function found only in the metazoa and in association with CHROMO domain (IPR000953 from INTERPRO) and DEAD/DEAH box helicase domain (IPR011545 from INTERPRO).	7.3
			PF08381	DZC: Disease resistance/zinc finger/chromosome condensation-like region; InterPro: IPR013591 This is a short region, approximately 35 residues in length that is found near the C terminus in a number of plant proteins being repeated up to three times in some members. These proteins are annotated as being involved in disease resistance and in the regulation of chromosome condensation. They contain.…	7.14
			PF04287	DUF446: Domain of unknown function, DUF446; InterPro: IPR007384 This family includes an N-terminal region of unknown function from the Erwinia cartovora exoenzyme regulation regulon orf1 protein, which also contains a domain found in RNA pseudouridylate synthase IPR006145 from INTERPRO.	6.94
			PF05546	She9_MDM33: She9 / Mdm33 family; InterPro: IPR008839 Members of this family are mitochondrial inner membrane proteins with a role in inner mitochondrial membrane organisation and biogenesis . The yeast Mdm33 protein assembles into an oligomeric complex in the inner membrane where it performs homotypic protein-protein interactions. It has been suggested that Mdm33 plays a distinct role, possibly...	6.89
			PF02419	PsbL: PsbL protein; InterPro: IPR003372 Oxygenic photosynthesis uses two multi-subunit photosystems (I and II) located in the cell membranes of cyanobacteria and in the thylakoid membranes of chloroplasts in plants and algae. Photosystem II (PSII) has a P680 reaction centre containing chlorophyll 'a' that uses light energy to carry out the oxidation (splitting) of water molecules, and to produce.…	6.11
vir_25349-PVX_011610--322--345			PF06033	DUF918: Nucleopolyhedrovirus protein of unknown function (DUF918); InterPro: IPR009264 This family consists of several nucleopolyhedrovirus proteins of unknown function.	15.67
			PF09602	PhaP_Bmeg: Polyhydroxyalkanoic acid inclusion protein (PhaP_Bmeg)	12.94
			PF06920	Ded_cyto: Dedicator of cytokinesis; InterPro: IPR010703 This family represents a conserved region of approximately 200 residues within a number of eukaryotic dedicator of cytokinesis (DOCK) proteins. These proteins are potential guanine nucleotide exchange factors that activate some small GTPases, such as Rac, by exchanging bound GDP for free GTP . DOCK proteins are required during several cellul…	12.09
			PF10610	Tafi-CsgC: Thin aggregative fimbriae synthesis protein	9.46
			PF10476	DUF2448: Protein of unknown function C-terminus (DUF2448)	8.14
			PF07533	BRK: BRK domain; InterPro: IPR006576 BRK is a domain of unknown function found only in the metazoa and in association with CHROMO domain (IPR000953 from INTERPRO) and DEAD/DEAH box helicase domain (IPR011545 from INTERPRO).	7.55
			PF08381	DZC: Disease resistance/zinc finger/chromosome condensation-like region; InterPro: IPR013591 This is a short region, approximately 35 residues in length that is found near the C terminus in a number of plant proteins being repeated up to three times in some members. These proteins are annotated as being involved in disease resistance and in the regulation of chromosome condensation. They contain.…	7.32
			PF04287	DUF446: Domain of unknown function, DUF446; InterPro: IPR007384 This family includes an N-terminal region of unknown function from the Erwinia cartovora exoenzyme regulation regulon orf1 protein, which also contains a domain found in RNA pseudouridylate synthase IPR006145 from INTERPRO.	7.13
			PF02419	PsbL: PsbL protein; InterPro: IPR003372 Oxygenic photosynthesis uses two multi-subunit photosystems (I and II) located in the cell membranes of cyanobacteria and in the thylakoid membranes of chloroplasts in plants and algae. Photosystem II (PSII) has a P680 reaction centre containing chlorophyll 'a' that uses light energy to carry out the oxidation (splitting) of water molecules, and to produce.…	6.45
			PF07151	DUF1391: Protein of unknown function (DUF1391); InterPro: IPR009821 This family consists of several Enterobacterial proteins of around 50 residues in length. Members of this family are found in Escherichia coli and Salmonella typhi where they are often known as YdfA. The function of this family is unknown.	5.93
vir_25349-PVX_015135--343--367			PF06033	DUF918: Nucleopolyhedrovirus protein of unknown function (DUF918); InterPro: IPR009264 This family consists of several nucleopolyhedrovirus proteins of unknown function.	14.98
			PF09602	PhaP_Bmeg: Polyhydroxyalkanoic acid inclusion protein (PhaP_Bmeg)	12.6
			PF06920	Ded_cyto: Dedicator of cytokinesis; InterPro: IPR010703 This family represents a conserved region of approximately 200 residues within a number of eukaryotic dedicator of cytokinesis (DOCK) proteins. These proteins are potential guanine nucleotide exchange factors that activate some small GTPases, such as Rac, by exchanging bound GDP for free GTP . DOCK proteins are required during several cellul…	11.85
			PF10610	Tafi-CsgC: Thin aggregative fimbriae synthesis protein	9.14
			PF10476	DUF2448: Protein of unknown function C-terminus (DUF2448)	7.84
			PF07533	BRK: BRK domain; InterPro: IPR006576 BRK is a domain of unknown function found only in the metazoa and in association with CHROMO domain (IPR000953 from INTERPRO) and DEAD/DEAH box helicase domain (IPR011545 from INTERPRO).	7.3
			PF08381	DZC: Disease resistance/zinc finger/chromosome condensation-like region; InterPro: IPR013591 This is a short region, approximately 35 residues in length that is found near the C terminus in a number of plant proteins being repeated up to three times in some members. These proteins are annotated as being involved in disease resistance and in the regulation of chromosome condensation. They contain.…	7.14
			PF04287	DUF446: Domain of unknown function, DUF446; InterPro: IPR007384 This family includes an N-terminal region of unknown function from the Erwinia cartovora exoenzyme regulation regulon orf1 protein, which also contains a domain found in RNA pseudouridylate synthase IPR006145 from INTERPRO.	6.94
			PF05546	She9_MDM33: She9 / Mdm33 family; InterPro: IPR008839 Members of this family are mitochondrial inner membrane proteins with a role in inner mitochondrial membrane organisation and biogenesis . The yeast Mdm33 protein assembles into an oligomeric complex in the inner membrane where it performs homotypic protein-protein interactions. It has been suggested that Mdm33 plays a distinct role, possibly...	6.89
			PF02419	PsbL: PsbL protein; InterPro: IPR003372 Oxygenic photosynthesis uses two multi-subunit photosystems (I and II) located in the cell membranes of cyanobacteria and in the thylakoid membranes of chloroplasts in plants and algae. Photosystem II (PSII) has a P680 reaction centre containing chlorophyll 'a' that uses light energy to carry out the oxidation (splitting) of water molecules, and to produce.…	6.11
vir_25349-PVX_015135--343--366			PF06033	DUF918: Nucleopolyhedrovirus protein of unknown function (DUF918); InterPro: IPR009264 This family consists of several nucleopolyhedrovirus proteins of unknown function.	15.67
			PF09602	PhaP_Bmeg: Polyhydroxyalkanoic acid inclusion protein (PhaP_Bmeg)	12.94
			PF06920	Ded_cyto: Dedicator of cytokinesis; InterPro: IPR010703 This family represents a conserved region of approximately 200 residues within a number of eukaryotic dedicator of cytokinesis (DOCK) proteins. These proteins are potential guanine nucleotide exchange factors that activate some small GTPases, such as Rac, by exchanging bound GDP for free GTP . DOCK proteins are required during several cellul…	12.09
			PF10610	Tafi-CsgC: Thin aggregative fimbriae synthesis protein	9.46
			PF10476	DUF2448: Protein of unknown function C-terminus (DUF2448)	8.14
			PF07533	BRK: BRK domain; InterPro: IPR006576 BRK is a domain of unknown function found only in the metazoa and in association with CHROMO domain (IPR000953 from INTERPRO) and DEAD/DEAH box helicase domain (IPR011545 from INTERPRO).	7.55
			PF08381	DZC: Disease resistance/zinc finger/chromosome condensation-like region; InterPro: IPR013591 This is a short region, approximately 35 residues in length that is found near the C terminus in a number of plant proteins being repeated up to three times in some members. These proteins are annotated as being involved in disease resistance and in the regulation of chromosome condensation. They contain.…	7.32
			PF04287	DUF446: Domain of unknown function, DUF446; InterPro: IPR007384 This family includes an N-terminal region of unknown function from the Erwinia cartovora exoenzyme regulation regulon orf1 protein, which also contains a domain found in RNA pseudouridylate synthase IPR006145 from INTERPRO.	7.13
			PF02419	PsbL: PsbL protein; InterPro: IPR003372 Oxygenic photosynthesis uses two multi-subunit photosystems (I and II) located in the cell membranes of cyanobacteria and in the thylakoid membranes of chloroplasts in plants and algae. Photosystem II (PSII) has a P680 reaction centre containing chlorophyll 'a' that uses light energy to carry out the oxidation (splitting) of water molecules, and to produce.…	6.45
			PF07151	DUF1391: Protein of unknown function (DUF1391); InterPro: IPR009821 This family consists of several Enterobacterial proteins of around 50 residues in length. Members of this family are found in Escherichia coli and Salmonella typhi where they are often known as YdfA. The function of this family is unknown.	5.93
vir_25349-PVX_061190--305--332		[['Motif_5', 1.53]]	PF01065	Adeno_hexon: Hexon, adenovirus major coat protein, N-terminal domain; InterPro: IPR016107 Hexon is a major coat protein found in various species-specific Adenoviruses, which are type II dsDNA viruses. Hexon coat proteins are synthesised during late infection and form homo-trimers. The 240 copies of the hexon trimer that are produced are organised so that 12 lie on each of the 20 facets. The centr…	60.59
			PF06765	HS6ST: Heparan sulfate 6-sulfotransferase (HS6ST); InterPro: IPR010635 This family consists of several heparan sulphate 6-sulphotransferase (HS6ST) proteins. Heparan sulphate 6- O -sulphotransferase (HS6ST) catalyses the transfer of sulphate from adenosine 3'-phosphate, 5'-phosphosulphate to the 6th position of the N-sulphoglucosamine residue in heparan sulphate .	39.14
			PF01024	Colicin: Colicin pore forming domain; InterPro: IPR000293 Colicins are plasmid-encoded polypeptide toxins produced by and active against Escherichia coli and closely related bacteria. Colicins are released into the environment to reduce competition from other bacterial strains. Colicins bind to outer membrane receptors, using them to translocate to the cytoplasm or cytoplasmic membrane, where...	23.5
			PF08229	SHR3_chaperone: ER membrane protein SH3; InterPro: IPR013248 This family of proteins are membrane localised chaperones that are required for correct plasma membrane localisation of amino acid permeases (AAPs) . Shr3 prevents AAPs proteins from aggregating and assists in their correct folding. In the absence of Shr3, AAPs are retained in the ER.	20.77
			PF08553	VID27: VID27 cytoplasmic protein; InterPro: IPR013863 This entry represents fungal and plant proteins and contains many hypothetical proteins. Vid27p is a cytoplasmic protein of unknown function, possibly regulates import of fructose-1,6-bisphosphatase into Vacuolar Import and Degradation (Vid) vesicles and is not essential for proteasome-dependent degradation of fructose-1,6-bisphosphatase (FBPa…	18.49
			PF10102	DUF2341: Domain of unknown function (DUF2341)	15.99
			PF03586	Herpes_UL36: Herpesvirus UL36 tegument protein; InterPro: IPR005210 The UL36 open reading frame (ORF) encodes the largest Human herpesvirus 1 (HHV-1) protein, a 270 kDa polypeptide designated VP1/2, which is also a component of the virion tegument. A null mutation in the UL36 gene of herpes simplex virus type 1 results in accumulation of unenveloped DNA-filled capsids in the cytoplasm of infected…	15.82
			PF01237	Oxysterol_BP: Oxysterol-binding protein; InterPro: IPR000648 A number of eukaryotic proteins that seem to be involved with sterol synthesis and/or its regulation have been found to be evolutionary related. These include mammalian oxysterol-binding protein (OSBP), a protein of about 800 amino-acid residues that binds a variety of oxysterols (oxygenated derivatives of cholesterol); yeast OSH1, a...	9.93
			PF04362	Iron_traffic: Bacterial Fe(2+) trafficking; InterPro: IPR007457 The protein represented by this entry, YggX, serves to protect Fe-S clusters from oxidative damage . The effect is two-fold: proteins that rely on Fe-S clusters do not become inactivated, and the release of free iron and hydrogen peroxide--a DNA damaging agent--is prevented. These observations are consistent with the hypothesis that.…	9.75
			PF09807	DUF2348: Uncharacterized conserved protein (DUF2348)	8.8
vir_25349-PVX_066690--331--367			PF03238	ESAG1: ESAG protein; InterPro: IPR004922 Trypanosoma brucei is the causative agent of sleeping sickness in humans and nagana in cattle. The parasite lives extracellularly in the blood and tissue fluids of the mammalian host, and is transmitted by the bite of infected tsetse. Each variant surface glycoprotein (Vsg) expression site (ES) in bloodstream-form Trypanosoma brucei is a polycistronic tran…	20.91
			PF06936	Selenoprotein_S: Selenoprotein S (SelS); InterPro: IPR009703 This family consists of several mammalian selenoprotein S (SelS) sequences. SelS is a plasma membrane protein and is present in a variety of tissues and cell types. These proteins are involved in the degradation process of misfolded endoplasmic reticulum (ER) luminal proteins which participate in the transfer of misfolded proteins from.…	18.0
			PF09239	Topo-VIb_trans: Topoisomerase VI B subunit, transducer; InterPro: IPR015320 DNA topoisomerases regulate the number of topological links between two DNA strands (i.e. change the number of superhelical turns) by catalysing transient single- or double-strand breaks, crossing the strands through one another, then resealing the breaks. These enzymes have several functions: to remove DNA supercoils...	17.93
			PF03586	Herpes_UL36: Herpesvirus UL36 tegument protein; InterPro: IPR005210 The UL36 open reading frame (ORF) encodes the largest Human herpesvirus 1 (HHV-1) protein, a 270 kDa polypeptide designated VP1/2, which is also a component of the virion tegument. A null mutation in the UL36 gene of herpes simplex virus type 1 results in accumulation of unenveloped DNA-filled capsids in the cytoplasm of infected…	10.33
			PF08978	Reoviridae_Vp9: Reoviridae VP9; InterPro: IPR015072 This protein is found in various VP9 viral outer-coat proteins. It has no known function. ; PDB: 1w9z_C.	10.22
			PF08398	Parvo_coat_N: Parvovirus coat protein VP1; InterPro: IPR013607 This is the N-terminal region of the Parvovirus VP1 coat protein . Also see Parvovirus coat protein VP2 (IPR001403 from INTERPRO). ; GO: 0005198 structural molecule activity, 0019028 viral capsid	8.39
			PF05561	DUF764: Borrelia burgdorferi protein of unknown function (DUF764); InterPro: IPR008483 This family consists of several uncharacterised proteins from the Borrelia burgdorferi and Borrelia garinii.	8.14
			PF10078	DUF2316: Uncharacterized protein conserved in bacteria (DUF2316)	7.65
			PF06452	DUF1083: Domain of unknown function (DUF1083); InterPro: IPR010502 This entry represents the family 9 carbohydrate-binding module (CBD9), which exhibit an immunoglobulin-like beta-sandwich fold, with an additional beta-strand at the N-terminus . Bacterial extracellular cellulases and hemicellulases are involved in the hydrolysis of the major structural polysaccharides of plant cell walls. These...	7.3
			PF09904	DUF2131: Uncharacterized protein conserved in bacteria (DUF2131)	6.0
vir_25349-PVX_039690--35--48			PF02992	Transposase_21: Transposase family tnp2; InterPro: IPR004242 This family includes a En/Spm-like transposable element, Tdc1 from carrot . The function of these proteins is unknown. More information about these proteins can be found at Protein of the Month: Transposase .	19.62
			PF06135	DUF965: Bacterial protein of unknown function (DUF965); InterPro: IPR009309 This family consists of several hypothetical bacterial proteins. The function of the family is unknown.	16.41
			PF04915	DltD_N: DltD N-terminal region; InterPro: IPR006999 The dlt operon (dltA to dltD) of Lactobacillus rhamnosus 7469 encodes four proteins responsible for the esterification of lipoteichoic acid (LTA) by D-alanine. These esters play an important role in controlling the net anionic charge of the poly (GroP) moiety of LTA. DltA and DltC encode the D-alanine-D-alanyl carrier protein ligase (Dcl) and...	15.02
			PF03586	Herpes_UL36: Herpesvirus UL36 tegument protein; InterPro: IPR005210 The UL36 open reading frame (ORF) encodes the largest Human herpesvirus 1 (HHV-1) protein, a 270 kDa polypeptide designated VP1/2, which is also a component of the virion tegument. A null mutation in the UL36 gene of herpes simplex virus type 1 results in accumulation of unenveloped DNA-filled capsids in the cytoplasm of infected…	13.8
			PF08967	DUF1884: Domain of unknown function (DUF1884); InterPro: IPR014418 This group represents an uncharacterised conserved protein.; PDB: 1she_A.	12.7
			PF10105	DUF2344: Uncharacterized protein conserved in bacteria (DUF2344)	10.3
			PF05555	DUF762: Coxiella burnetii protein of unknown function (DUF762); InterPro: IPR008481 This family consists several of several uncharacterised proteins from the bacterium Coxiella burnetii. C. burnetii is the causative agent of the Q fever disease.	9.41
			PF05801	DUF840: Lagovirus protein of unknown function (DUF840); InterPro: IPR008558 This family consists of several Lagovirus sequences of unknown function, largely from Oryctolagus cuniculus hemorrhagic disease virus.	8.76
			PF08945	Bclx_interact: Bcl-x interacting; InterPro: IPR015040 This protein is a long alpha helix, required for interaction with Bcl-x. It is found in BAM, Bim and Bcl2-like protein 11 . ; PDB: 1pq1_B.	8.4
			PF08597	eIF3_subunit: Translation initiation factor eIF3 subunit; InterPro: IPR013906 This shows protein subunits of the eukaryotic translation initiation factor 3 (eIF3). In yeast it is called Hcr1. The Saccharomyces cerevisiae (Baker's yeast) protein Q05775 from SWISSPROT has been shown to be required for processing of 20S pre-rRNA and binds to 18S rRNA and eIF3 subunits Rpg1p and Prt1p .	8.13
vir_25349-PVX_028190--250--284		[['Motif_8', 27.989999999999998]]	PF05795	Plasmodium_Vir: Plasmodium vivax Vir protein; InterPro: IPR008780 This family consists of several Vir proteins specific to Plasmodium vivax. The vir genes are present at about 600-1,000 copies per haploid genome and encode proteins that are immunovariant in natural infections, indicating that they may have a functional role in establishing chronic infection through antigenic variation .	29.67
			PF05521	Phage_H_T_join: Phage head-tail joining protein; InterPro: IPR008767 This family describes proteins found in bacteriophage and in bacterial prophage regions. The function of these proteins is not known.	19.55
			PF07553	DUF1535: Domain of Unknown Function (DUF1535); InterPro: IPR011434 This domain is found as 1-3 copies in a small family of proteins of unknown function.	16.91
			PF07245	Phlebovirus_G2: Phlebovirus glycoprotein G2; InterPro: IPR009878 This domain is found in several Phlebovirus glycoprotein G2 sequences. Members of the Bunyaviridae family acquire an envelope by budding through the lipid bilayer of the Golgi complex. The budding compartment is thought to be determined by the accumulation of the two heterodimeric membrane glycoproteins G1 and G2 in the Golgi .	9.59
			PF05498	RALF: Rapid ALkalinization Factor (RALF); InterPro: IPR008801 RALF, a 5 kDa ubiquitous polypeptide in plants, arrests root growth and development.	8.05
			PF08980	DUF1883: Domain of unknown function (DUF1883); InterPro: IPR015073 This protein is found in a set of hypothetical bacterial proteins. ; PDB: 2b1y_A.	7.82
			PF05566	Pox_vIL-18BP: Orthopoxvirus interleukin 18 binding protein; InterPro: IPR008791 Interleukin-18 (IL-18) is a proinflammatory cytokine that plays a key role in the activation of natural killer and T helper 1 cell responses principally by inducing interferon-gamma (IFN-gamma). Several poxvirus genes encode proteins with sequence similarity to IL-18BPs. It has been shown that vaccinia, ectromelia and…	7.63
			PF04084	ORC2: Origin recognition complex subunit 2; InterPro: IPR007220 All DNA replication initiation is driven by a single conserved eukaryotic initiator complex termed the origin recognition complex (ORC). The ORC is a six protein complex. The function of ORC is reviewed in . This entry is subunit 2, which binds the origin of replication. It plays a role in chromosome replication and mating type trans…	7.58
			PF06779	DUF1228: Protein of unknown function (DUF1228); InterPro: IPR010645 This entry represents the N terminus of several putative bacterial membrane proteins, which may be sugar transporters. Note that many members are hypothetical proteins.	6.87
			PF04805	Pox_E10: E10-like protein conserved region; InterPro: IPR006890 This is a family of poxvirus proteins.	6.51
vir_25349-PVX_028190--251--284		[['Motif_8', 28.23]]	PF05795	Plasmodium_Vir: Plasmodium vivax Vir protein; InterPro: IPR008780 This family consists of several Vir proteins specific to Plasmodium vivax. The vir genes are present at about 600-1,000 copies per haploid genome and encode proteins that are immunovariant in natural infections, indicating that they may have a functional role in establishing chronic infection through antigenic variation .	29.4
			PF05521	Phage_H_T_join: Phage head-tail joining protein; InterPro: IPR008767 This family describes proteins found in bacteriophage and in bacterial prophage regions. The function of these proteins is not known.	19.55
			PF07553	DUF1535: Domain of Unknown Function (DUF1535); InterPro: IPR011434 This domain is found as 1-3 copies in a small family of proteins of unknown function.	16.96
			PF07245	Phlebovirus_G2: Phlebovirus glycoprotein G2; InterPro: IPR009878 This domain is found in several Phlebovirus glycoprotein G2 sequences. Members of the Bunyaviridae family acquire an envelope by budding through the lipid bilayer of the Golgi complex. The budding compartment is thought to be determined by the accumulation of the two heterodimeric membrane glycoproteins G1 and G2 in the Golgi .	9.6
			PF05498	RALF: Rapid ALkalinization Factor (RALF); InterPro: IPR008801 RALF, a 5 kDa ubiquitous polypeptide in plants, arrests root growth and development.	7.98
			PF08980	DUF1883: Domain of unknown function (DUF1883); InterPro: IPR015073 This protein is found in a set of hypothetical bacterial proteins. ; PDB: 2b1y_A.	7.88
			PF05566	Pox_vIL-18BP: Orthopoxvirus interleukin 18 binding protein; InterPro: IPR008791 Interleukin-18 (IL-18) is a proinflammatory cytokine that plays a key role in the activation of natural killer and T helper 1 cell responses principally by inducing interferon-gamma (IFN-gamma). Several poxvirus genes encode proteins with sequence similarity to IL-18BPs. It has been shown that vaccinia, ectromelia and…	7.56
			PF04084	ORC2: Origin recognition complex subunit 2; InterPro: IPR007220 All DNA replication initiation is driven by a single conserved eukaryotic initiator complex termed the origin recognition complex (ORC). The ORC is a six protein complex. The function of ORC is reviewed in . This entry is subunit 2, which binds the origin of replication. It plays a role in chromosome replication and mating type trans…	7.38
			PF06779	DUF1228: Protein of unknown function (DUF1228); InterPro: IPR010645 This entry represents the N terminus of several putative bacterial membrane proteins, which may be sugar transporters. Note that many members are hypothetical proteins.	6.98
			PF04805	Pox_E10: E10-like protein conserved region; InterPro: IPR006890 This is a family of poxvirus proteins.	6.71
vir_25349-PVX_001625--438--458	[7, 8]	[['Motif_8', 97.870000000000005]]	PF07067	DUF1340: Protein of unknown function (DUF1340); InterPro: IPR009774 This family consists of several hypothetical Streptococcus thermophilus bacteriophage proteins of around 235 residues in length. The function of this family is unknown.	60.05
			PF05795	Plasmodium_Vir: Plasmodium vivax Vir protein; InterPro: IPR008780 This family consists of several Vir proteins specific to Plasmodium vivax. The vir genes are present at about 600-1,000 copies per haploid genome and encode proteins that are immunovariant in natural infections, indicating that they may have a functional role in establishing chronic infection through antigenic variation .	22.82
			PF07013	DUF1314: Protein of unknown function (DUF1314); InterPro: IPR010741 This family consists of several Alphaherpesvirus proteins of around 200 residues in length. The function of this family is unknown.	18.81
			PF05673	DUF815: Protein of unknown function (DUF815); InterPro: IPR008533 This domain consists of several bacterial proteins of unknown function.	13.74
			PF05652	DcpS: Scavenger mRNA decapping enzyme (DcpS); InterPro: IPR008594 This entry represents scavenger mRNA decapping enzymes, such as Dcp2 and DcpS. DcpS is a scavenger pyrophosphatase that hydrolyses the residual cap structure following 3' to 5' mRNA degradation. DcpS uses cap dinucleotides or capped oligonucleotides as substrate to release m(7)GMP (N7-methyl GMP), while Dcp2 uses capped mRNA as...	12.84
			PF01115	F_actin_cap_B: F-actin capping protein, beta subunit; InterPro: IPR001698 The actin filament system, a prominent part of the cytoskeleton in eukaryotic cells, is both a static structure and a dynamic network that can undergo rearrangements: it is thought to be involved in processes such as cell movement and phagocytosis , as well as muscle contraction. The F-actin capping protein binds in a...	11.09
			PF01187	MIF: Macrophage migration inhibitory factor (MIF); InterPro: IPR001398 Macrophage migration inhibitory factor (MIF) is a key regulatory cytokine within innate and adaptive immune responses, capable of promoting and modulating the magnitude of the response . MIF is released from T-cells and macrophages, and acts within the neuroendocrine system. MIF is capable of tautomerase activity, although...	7.93
			PF06129	Chordopox_G3: Chordopoxvirus G3 protein; InterPro: IPR010367 This family consists of several Chordopoxvirus specific G3 proteins. The function of this family is unknown.	7.72
			PF08216	DUF1716: Eukaryotic domain of unknown function (DUF1716); InterPro: IPR013180 This domain is found in eukaryotic proteins. A human nuclear protein with this domain (Q8WYA6 from SWISSPROT) is thought to have a role in apoptosis .	7.28
			PF03856	SUN: Beta-glucosidase (SUN family); InterPro: IPR005556 This is a family of proteins is restricted to the fungi, the Saccharomycetales and Schizosaccharomycetales. In Saccharomyces cerevisiae they have been termed the SUN gene family, whose products display high homology in their 258 amino acid C-terminal domain. SIM1, UTH1, NCA3 (SUN, the founding members and now including SUN4) are involved...	6.58
vir_25349-PVX_074690--405--427	[8]	[['Motif_8', 95.489999999999995]]	PF08930	DUF1912: Domain of unknown function (DUF1912); InterPro: IPR015026 This protein has no known function. It is found in various Streptococcal proteins. ; PDB: 1z0p_A.	8.44
			PF01589	Alpha_E1_glycop: Alphavirus E1 glycoprotein; InterPro: IPR002548 Alphaviruses are enveloped RNA viruses that use arthropods such as mosquitoes for transmission to their vertebrate hosts, and include Semliki Forest and Sindbis viruses . Alphaviruses consist of three structural proteins: the core nucleocapsid protein C, and the envelope proteins P62 and E1 that associate as a heterodimer. The viral…	8.06
			PF01285	TEA: TEA/ATTS domain family; InterPro: IPR000818 Transcriptional enhancer activators are nuclear proteins that contain a TEA/ATTSdomain, a DNA-binding region of 66-68 amino acids. The TEA/ATTS domain is found in the N-termini of certain gene regulatory proteins, such as the Simian virus 40 (SV40) enhancer factor TEF-1, yeast trans-acting factor TEC-1 (which is required for TY1 enhancer activity),…	7.29
			PF06900	DUF1270: Protein of unknown function (DUF1270); InterPro: IPR009682 This family consists of several hypothetical Staphylococcus aureus and phage proteins of 53 residues in length. The function of this family is unknown.	7.13
			PF05357	Phage_Coat_A: Phage PP7 coat protein Phage Coat Protein A; InterPro: IPR008021 The g3p protein (also known as attachment protein or coat protein A) of filamentous phage such as M13, phage fd and phage f1, is an essential coat protein for the infection of Escherichia coli. The g3p protein consists of three domains: two N-terminal domains (N1 and N2) with a similar beta-barrel fold, and a C-termina…	6.94
			PF09197	Rap1-DNA-bind: Rap1, DNA-binding; InterPro: IPR015280 Members of this entry, which are predominantly found in the yeast protein Rap1, assume a secondary structure consisting of a three-helix bundle and an N-terminal arm. They contain an Arg-Asp-Arg-Lys sequence that interacts with an ACAregion in the 3, region of the DNA-binding site . ; PDB: 1ign_B.	6.91
			PF09266	VirDNA-topo-I_N: Viral DNA topoisomerase I, N-terminal; InterPro: IPR015346 DNA topoisomerases regulate the number of topological links between two DNA strands (i.e. change the number of superhelical turns) by catalysing transient single- or double-strand breaks, crossing the strands through one another, then resealing the breaks. These enzymes have several functions: to remove DNA supercoils...	6.45
			PF08993	T4-helicase_N: T4 gene 59 helicase, N terminal; InterPro: IPR015085 The N-terminal domain of the T4 gene 59 helicase consists of six alpha-helices linked by loop segments and short turns; the surface of the domain contains large regions of exposed hydrophobic residues and clusters of acidic and basic residues. This domain has structural similarity to members of the high-mobility-group (HMG) famil…	6.35
			PF05245	TrbD: Conjugal transfer protein TrbD; InterPro: IPR007909 This family consists of several bacterial conjugal transfer proteins, TrbD. TrbD contains a nucleotide binding motif and may provide energy for the export of DNA or the export of other Trb proteins .	5.52
			PF09576	COX9: Cytochrome c oxidase subunit COX9	5.45
vir_25349-PVX_103155--420--442	[8]	[['Motif_8', 95.489999999999995]]	PF08930	DUF1912: Domain of unknown function (DUF1912); InterPro: IPR015026 This protein has no known function. It is found in various Streptococcal proteins. ; PDB: 1z0p_A.	8.44
			PF01589	Alpha_E1_glycop: Alphavirus E1 glycoprotein; InterPro: IPR002548 Alphaviruses are enveloped RNA viruses that use arthropods such as mosquitoes for transmission to their vertebrate hosts, and include Semliki Forest and Sindbis viruses . Alphaviruses consist of three structural proteins: the core nucleocapsid protein C, and the envelope proteins P62 and E1 that associate as a heterodimer. The viral…	8.06
			PF01285	TEA: TEA/ATTS domain family; InterPro: IPR000818 Transcriptional enhancer activators are nuclear proteins that contain a TEA/ATTSdomain, a DNA-binding region of 66-68 amino acids. The TEA/ATTS domain is found in the N-termini of certain gene regulatory proteins, such as the Simian virus 40 (SV40) enhancer factor TEF-1, yeast trans-acting factor TEC-1 (which is required for TY1 enhancer activity),…	7.29
			PF06900	DUF1270: Protein of unknown function (DUF1270); InterPro: IPR009682 This family consists of several hypothetical Staphylococcus aureus and phage proteins of 53 residues in length. The function of this family is unknown.	7.13
			PF05357	Phage_Coat_A: Phage PP7 coat protein Phage Coat Protein A; InterPro: IPR008021 The g3p protein (also known as attachment protein or coat protein A) of filamentous phage such as M13, phage fd and phage f1, is an essential coat protein for the infection of Escherichia coli. The g3p protein consists of three domains: two N-terminal domains (N1 and N2) with a similar beta-barrel fold, and a C-termina…	6.94
			PF09197	Rap1-DNA-bind: Rap1, DNA-binding; InterPro: IPR015280 Members of this entry, which are predominantly found in the yeast protein Rap1, assume a secondary structure consisting of a three-helix bundle and an N-terminal arm. They contain an Arg-Asp-Arg-Lys sequence that interacts with an ACAregion in the 3, region of the DNA-binding site . ; PDB: 1ign_B.	6.91
			PF09266	VirDNA-topo-I_N: Viral DNA topoisomerase I, N-terminal; InterPro: IPR015346 DNA topoisomerases regulate the number of topological links between two DNA strands (i.e. change the number of superhelical turns) by catalysing transient single- or double-strand breaks, crossing the strands through one another, then resealing the breaks. These enzymes have several functions: to remove DNA supercoils...	6.45
			PF08993	T4-helicase_N: T4 gene 59 helicase, N terminal; InterPro: IPR015085 The N-terminal domain of the T4 gene 59 helicase consists of six alpha-helices linked by loop segments and short turns; the surface of the domain contains large regions of exposed hydrophobic residues and clusters of acidic and basic residues. This domain has structural similarity to members of the high-mobility-group (HMG) famil…	6.35
			PF05245	TrbD: Conjugal transfer protein TrbD; InterPro: IPR007909 This family consists of several bacterial conjugal transfer proteins, TrbD. TrbD contains a nucleotide binding motif and may provide energy for the export of DNA or the export of other Trb proteins .	5.52
			PF09576	COX9: Cytochrome c oxidase subunit COX9	5.45
vir_25349-PVX_044190--53--61		[['Motif_8', 10.609999999999999]]	PF10415	FumaraseC_C: Fumarase C C-terminus; PDB: 1jsw_D 1j3u_B 2fus_A 1fur_A 1kq7_A 1fup_A 1fuq_B 1fuo_A 1yfe_A 1yfm ....	11.5
			PF02334	RTP: Replication terminator protein; InterPro: IPR003432 The bacterial replication terminator protein (RTP) plays a role in the termination of DNA replication by impeding replication fork movement. Two RTP dimers bind to the two inverted repeat regions at the termination site.; GO: 0003677 DNA binding, 0006274 DNA replication termination; PDB: 1f4k_B 1j0r_A 1bm9_B.	10.52
			PF06374	NDUF_C2: NADH-ubiquinone oxidoreductase subunit b14.5b (NDUFC2); InterPro: IPR009423 This family consists of several NADH-ubiquinone oxidoreductase subunit b14.5b proteins (1.6.5.3 from EC).; GO: 0008137 NADH dehydrogenase (ubiquinone) activity, 0006120 mitochondrial electron transport, NADH to ubiquinone, 0005743 mitochondrial inner membrane	8.61
			PF10471	APC_CDC26: Anaphase-promoting complex APC subunit	8.46
			PF04951	Peptidase_M55: D-aminopeptidase; InterPro: IPR007035 Metalloproteases are the most diverse of the four main types of protease, with more than 50 families identified to date. In these enzymes, a divalent cation, usually zinc, activates the water molecule. The metal ion is held in place by amino acid ligands, usually three in number. The known metal ligands are His, Glu, Asp or Lys and at least...	8.33
			PF02162	XYPPX: XYPPX repeat; InterPro: IPR006031 This repeat is found in a wide variety of proteins and generally consists of the motif XYPPX where X can be any amino acid. The family includes annexin VII ANX7_DICDI, the carboxy tail of certain rhodopsins OPSD_LOLSU. This family also includes plaque matrix proteins, however this motif is embedded in a ten residue repeat in FP1_MYTED. The molecular functi…	7.65
			PF00779	BTK: BTK motif; InterPro: IPR001562 Kinases are generally multi-domain, multi-functional proteins. Protein tyrosine kinases (PTKs), serine/threonine kinases, and other signal transduction proteins, possess a region of unknown function related to pleckstrin, designated the PH domain. A point mutation affecting a conserved Arg in the PH domain of the cytoplasmic PTK Btk causes the human disease...	6.86
			PF09163	Form-deh_trans: Formate dehydrogenase N, transmembrane; InterPro: IPR015246 The transmembrane domain of the beta subunit of formate dehydrogenase consists of a single transmembrane helix. This domain acts as a transmembrane anchor, allowing the conduction of electrons within the protein . ; PDB: 1kqg_B 1kqf_B.	6.4
			PF09414	RNA_ligase: RNA ligase; PDB: 1s68_A.	6.25
			PF07443	HARP: HepA-related protein (HARP); InterPro: IPR010003 This entry represents a conserved region approximately 60 residues long within eukaryotic HepA-related protein (HARP). This exhibits single-stranded DNA-dependent ATPase activity, and is ubiquitously expressed in human and mouse tissues . Family members may contain more than one copy of this region.	5.95
vir_25349-PVX_129260--24--35			PF04957	RMF: Ribosome modulation factor; InterPro: IPR007040 This entry contains ribosome modulation factors (RMF). They associate with 70s ribosomes and converts them to a dimeric form (100S ribosomes) which appear during the transition from the exponential growth phase to the stationary phase of Escherichia coli cells , . It has been proposed that RMF mediates the formation of a 'storage ribosome',...	6.41
			PF08044	DUF1707: Domain of unknown function (DUF1707); InterPro: IPR012551 This domain is found in a variety of actinomycetales proteins. All of the proteins containing this domain are hypothetical and probably membrane bound or associated. Currently, it is unclear to the function of this domain.	5.55
			PF09858	DUF2085: Predicted membrane protein (DUF2085)	5.04
			PF05122	SpdB: Mobile element transfer protein; InterPro: IPR007806 This family is found in proteins involved in transferring a group of integrating conjugative DNA elements, such as pSAM2 from Streptomyces ambofaciens during mating . Their precise role is not known.	5.0
			PF05699	hATC: hAT family dimerisation domain; InterPro: IPR008906 This dimerisation domain is found at the C terminus of the transposases of elements belonging to the Activator superfamily (hAT element superfamily). The isolated dimerisation domain forms extremely stable dimers in vitro .; GO: 0046983 protein dimerization activity; PDB: 2bw3_A.	4.55
			PF04861	Gyro_VP2: Gyrovirus VP2 protein; InterPro: IPR006945 Circoviruses are small circular single stranded viruses. This family represents the VP2 protein.	4.52
			PF05339	DUF739: Protein of unknown function (DUF739); InterPro: IPR008003 This family contains several bacteriophage proteins. Three of the proteins in this family have been labelled putative cro repressor proteins.	4.15
			PF10624	TraS: Plasmid conjugative transfer entry exclusion protein TraS	4.03
			PF06613	KorB_C: KorB C-terminal beta-barrel domain; InterPro: IPR010575 This domain is found in several KorB transcriptional repressor proteins. The korB gene is a major regulatory element in the replication and maintenance of broad host-range plasmid RK2. It negatively controls the replication gene trfA, the host-lethal determinants kilA and kilB, and the korA-korB operon . This family is found in conju…	4.02
			PF04363	DUF496: Protein of unknown function (DUF496); InterPro: IPR007458 Members of this family are uncharacterised proteins.	3.96
vir_25349-PVX_054690--37--49		[['Motif_8', 6.8799999999999999]]	PF04456	DUF503: Protein of unknown function (DUF503); InterPro: IPR007546 This is a family of conserved hypothetical bacterial proteins, including TT1725 from Thermus thermophilus (strain HB8 / ATCC 27634 / DSM 579), which has a ferredoxin-like alpha+beta-sandwich fold .; PDB: 1j27_A.	14.29
			PF05795	Plasmodium_Vir: Plasmodium vivax Vir protein; InterPro: IPR008780 This family consists of several Vir proteins specific to Plasmodium vivax. The vir genes are present at about 600-1,000 copies per haploid genome and encode proteins that are immunovariant in natural infections, indicating that they may have a functional role in establishing chronic infection through antigenic variation .	13.43
			PF09997	DUF2238: Predicted membrane protein (DUF2238)	11.44
			PF06059	DUF930: Domain of Unknown Function (DUF930); InterPro: IPR009273 This is a family of bacterial proteins with undetermined function. All bacteria in this family are from the Rhizobiales order.	10.8
			PF04507	DUF576: Protein of unknown function, DUF576; InterPro: IPR007595 This family contains several uncharacterised staphylococcal proteins.	7.46
			PF09465	LBR_tudor: Lamin-B receptor of TUDOR domain	6.56
			PF09736	DUF2050: Putative pre-mRNA-splicing factor (DUF2039)	6.24
			PF08593	DUF1773: Protein of unknown function DUF1773; InterPro: IPR013902 The function of these proteins is unknown.	5.67
			PF01125	G10: G10 protein; InterPro: IPR001748 A Xenopus protein known as G10 has been found to be highly conserved in a wide range of eukaryotic species. The function of G10 is still unknown. G10 is a protein of about 17 to 18 kDa (143 to 157 residues) which is hydrophilic and whose C-terminal half is rich in cysteines and could be involved in metal-binding.; GO: 0005634 nucleus	5.54
			PF07166	DUF1398: Protein of unknown function (DUF1398); InterPro: IPR009833 This family consists of several hypothetical Enterobacterial proteins of around 130 residues in length. Members of this family seem to be found exclusively in Escherichia coli and Salmonella species. The function of this family is unknown.	5.41
vir_25349-PVX_153260--52--65			PF06672	DUF1175: Protein of unknown function (DUF1175); InterPro: IPR009558 This family consists of several hypothetical bacterial proteins of around 210 residues in length. The function of this family is unknown.	15.27
			PF00709	Adenylsucc_synt: Adenylosuccinate synthetase; InterPro: IPR001114 Adenylosuccinate synthetase () plays an important role in purine biosynthesis, by catalyzing the GTP-dependent conversion of IMP and aspartic acid to AMP. Adenylosuccinate synthetase has been characterised from various sources ranging from Escherichia coli (gene purA) to vertebrate tissues. In...	11.51
			PF09739	DUF2044: Conserved membrane protein (DUF2044)	8.98
			PF08199	E2: Bacteriophage E2-like protein; InterPro: IPR013184 This is a family of short conserved proteins of 37 amino acids, described in Lactococcus bacteriophage. The function of these proteins is unknown.	7.85
			PF00770	Peptidase_C5: Adenovirus endoprotease; InterPro: IPR000855 Peptidases are grouped into clans and families. Clans are groups of families for which there is evidence of common ancestry. Each clan is identified with two letters, the first representing the catalytic type of the families included in the clan (with the letter 'P' being used for a clan containing families of more than one of the catalyt…	7.02
			PF05953	Allatostatin: Allatostatin; InterPro: IPR010276 This family consists of allatostatins, bombystatins, helicostatins, cydiastatins and schistostatin from several insect species. Allatostatins (ASTs) of the Tyr/Phe-Xaa-Phe-Gly Leu/Ile-NH2 family are a group of insect neuropeptides that inhibit juvenile hormone biosynthesis by the corpora allata .; GO: 0005184 neuropeptide hormone activity	6.56
			PF04224	DUF417: Protein of unknown function, DUF417; InterPro: IPR007339 This family of uncharacterised proteins appears to be restricted to proteobacteria.	6.46
			PF03449	GreA_GreB_N: Prokaryotic transcription elongation factor, GreA/GreB, N-terminal domain; InterPro: IPR001437 Bacterial proteins greA and greB are necessary for efficient RNA polymerase transcription elongation past template-encoded arresting sites. Arresting sites in DNA have the property of trapping a certain fraction of elongating RNA polymerases that pass through, resulting in locked DNA/RNA/...	6.23
			PF04831	Popeye: Popeye protein conserved region; InterPro: IPR006916 The Popeye (POP) family of proteins, is restricted to vertebrates and is preferentially expressed in developing and adult striated muscle. It is represented by a conserved region which includes three potential transmembrane domains . The strong conservation of POP genes during evolution and their preferential expression in heart and...	5.43
			PF06855	DUF1250: Protein of unknown function (DUF1250); InterPro: IPR010673 This family consists of several short hypothetical bacterial proteins of around 70 residues in length. Members of this family seem to all belong to the order Bacillales or Lactobacillales. The function of this family is unknown.	5.07
vir_25349-PVX_042690--305--334			PF07009	DUF1312: Protein of unknown function (DUF1312); InterPro: IPR010739 This family consists of several bacterial proteins of around 120 residues in length. The function of this family is unknown.	14.5
			PF06096	Baculo_8kDa: Baculoviridae 8.2 KDa protein; InterPro: IPR009289 Family of proteins from various Baculoviruses with undetermined function.	11.39
			PF10757	YbaJ: Biofilm formation regulator YbaJ	10.95
			PF07522	DRMBL: DNA repair metallo-beta-lactamase; InterPro: IPR011084 The metallo-beta-lactamase fold contains five sequence motifs. The first four motifs are found in IPR001279 from INTERPRO and are common to all metallo-beta-lactamases. The fifth motif appears to be specific to function. This entry represents the fifth motif from metallo-beta-lactamases involved in DNA repair .	8.26
			PF02009	Rifin_STEVOR: Rifin/stevor family; InterPro: IPR002858 Malaria is still a major cause of mortality in many areas of the world. Plasmodium falciparum causes the most severe human form of the disease and is responsible for most fatalities. Severe cases of malaria can occur when the parasite invades and then proliferates within red blood cell erythrocytes. The parasite produces many variant antigeni…	8.25
			PF04550	Phage_holin_2: Phage holin family 2; InterPro: IPR007633 Holins are a diverse family of proteins that cause bacterial membrane lysis during late-protein synthesis. It is thought that the temporal precision of holin-mediated lysis may occur through the build-up of a holin oligomer which causes the lysis .	7.42
			PF02413	Caudo_TAP: Caudovirales tail fibre assembly protein; InterPro: IPR003458 This family contains Bacteriophage T4 gp38 and related bacterial prophage and phage proteins. Gene 38 of phage T4 codes for a protein containing 183 amino acid residues with molecular weight of 22.3 kDa. Together with genes 36 and 37, whose products are structural proteins of the fibre distal part, gene 38 forms one transcri…	6.32
			PF10525	Engrail_1_C_sig: Engrailed homeobox C-terminal signature domain	5.82
			PF08254	Leader_Thr: Threonine leader peptide; InterPro: IPR011720 This family consists of examples of the threonine biosynthesis (thr) operon leader peptide, also called the thr operon attenuator. The small gene for this peptide is often missed in genome annotation. It should be looked for in genomes of the proteobacteria, immediately upstream of genes for threonine biosynthesis, typically aspartokinase.…	5.74
			PF04282	DUF438: Family of unknown function (DUF438); InterPro: IPR007380 This is a a group of uncharacterised proteins.	5.14
vir_25349-PVX_042690--299--337			PF05795	Plasmodium_Vir: Plasmodium vivax Vir protein; InterPro: IPR008780 This family consists of several Vir proteins specific to Plasmodium vivax. The vir genes are present at about 600-1,000 copies per haploid genome and encode proteins that are immunovariant in natural infections, indicating that they may have a functional role in establishing chronic infection through antigenic variation .	23.87
			PF10467	Inhibitor_I48: Peptidase inhibitor clitocypin	16.27
			PF10757	YbaJ: Biofilm formation regulator YbaJ	14.53
			PF07009	DUF1312: Protein of unknown function (DUF1312); InterPro: IPR010739 This family consists of several bacterial proteins of around 120 residues in length. The function of this family is unknown.	14.23
			PF06096	Baculo_8kDa: Baculoviridae 8.2 KDa protein; InterPro: IPR009289 Family of proteins from various Baculoviruses with undetermined function.	10.72
			PF07252	DUF1433: Protein of unknown function (DUF1433); InterPro: IPR009881 This family contains a number of hypothetical bacterial proteins of unknown function approximately 100 residues in length.	9.06
			PF07522	DRMBL: DNA repair metallo-beta-lactamase; InterPro: IPR011084 The metallo-beta-lactamase fold contains five sequence motifs. The first four motifs are found in IPR001279 from INTERPRO and are common to all metallo-beta-lactamases. The fifth motif appears to be specific to function. This entry represents the fifth motif from metallo-beta-lactamases involved in DNA repair .	8.55
			PF04550	Phage_holin_2: Phage holin family 2; InterPro: IPR007633 Holins are a diverse family of proteins that cause bacterial membrane lysis during late-protein synthesis. It is thought that the temporal precision of holin-mediated lysis may occur through the build-up of a holin oligomer which causes the lysis .	8.09
			PF02009	Rifin_STEVOR: Rifin/stevor family; InterPro: IPR002858 Malaria is still a major cause of mortality in many areas of the world. Plasmodium falciparum causes the most severe human form of the disease and is responsible for most fatalities. Severe cases of malaria can occur when the parasite invades and then proliferates within red blood cell erythrocytes. The parasite produces many variant antigeni…	7.13
			PF02413	Caudo_TAP: Caudovirales tail fibre assembly protein; InterPro: IPR003458 This family contains Bacteriophage T4 gp38 and related bacterial prophage and phage proteins. Gene 38 of phage T4 codes for a protein containing 183 amino acid residues with molecular weight of 22.3 kDa. Together with genes 36 and 37, whose products are structural proteins of the fibre distal part, gene 38 forms one transcri…	5.69
vir_25349-PVX_058690--284--297			PF09514	SSXRD: SSXRD motif	21.71
			PF06841	Phage_T4_gp19: T4-like virus tail tube protein gp19; InterPro: IPR010667 This family consists of several tail tube protein gp19 sequences from the T4-like viruses ,.; GO: 0005198 structural molecule activity	18.38
			PF03750	DUF310: Protein of unknown function (DUF310); InterPro: IPR005504 This family contains a number of archaeal proteins that are completely uncharacterised. The proteins are between 130 and 160 amino acids long. Their C-terminus contains several conserved residues.	15.8
			PF08634	Pet127: Mitochondrial protein Pet127; InterPro: IPR013943 Pet127 has been implicated in mitochondrial RNA stability and/or processing and is localised to the mitochondrial membrane .	12.79
			PF08082	PRO8NT: PRO8NT (NUC069), PrP8 N-terminal domain; InterPro: IPR012591 The PRO8NT domain is found at the N terminus of pre-mRNA splicing factors of PRO8 family .; GO: 0000398 nuclear mRNA splicing, via spliceosome, 0005681 spliceosome	9.26
			PF09465	LBR_tudor: Lamin-B receptor of TUDOR domain	8.59
			PF09107	SelB-wing_3: Elongation factor SelB, winged helix; InterPro: IPR015191 This entry represents a domain with a winged helix-type fold, which consists of a closed 3-helical bundle with a right-handed twist, and a small beta-sheet wing . Different winged helix domains share a common structure, but can differ in sequence. This entry is designated "type 3". The winged helix motif is involved in both...	8.39
			PF08056	Trp_leader2: Tryptophan operon leader peptide; InterPro: IPR012639 This family consists of the tryptophan operon leader peptides. The tryptophan operon is regulated by transcription attenuation in response to changes in the level of tryptophan. The transcript of the leader peptide can adopt alternative mutually-exclusive secondary structures that would either result in termination of transcriptio…	8.21
			PF07263	DMP1: Dentin matrix protein 1 (DMP1); InterPro: IPR009889 This family consists of several mammalian dentin matrix protein 1 (DMP1) sequences. The dentin matrix acidic phosphoprotein 1 (DMP1) gene has been mapped to human chromosome 4q21 . DMP1 is a bone and teeth specific protein initially identified from mineralised dentin. DMP1 is primarily localised in the nuclear compartment of undifferentiat…	6.19
			PF04090	RNA_pol_I_TF: RNA polymerase I specific initiation factor; InterPro: IPR007224 The RNA polymerase I specific transcription initiation factor is a member of a multiprotein complex essential for the initiation of transcription by RNA polymerase I. Binding to the DNA template is dependent on the initial binding of other factors.	6.05
vir_25349-PVX_018655--479--510	[5]	[['Motif_5', 2.6099999999999999]]	PF04237	DUF419: Protein of unknown function (DUF419); InterPro: IPR007351 This is a family of uncharacterised proteins.; PDB: 2a1v_A.	36.25
			PF06514	PsbU: Photosystem II 12 kDa extrinsic protein (PsbU); InterPro: IPR010527 Oxygenic photosynthesis uses two multi-subunit photosystems (I and II) located in the cell membranes of cyanobacteria and in the thylakoid membranes of chloroplasts in plants and algae. Photosystem II (PSII) has a P680 reaction centre containing chlorophyll 'a' that uses light energy to carry out the oxidation (splitting)...	22.37
			PF07319	DnaI_N: Primosomal protein DnaI N-terminus; InterPro: IPR009928 This entry represents the N terminus (approximately 120 residues) of bacterial primosomal DnaI proteins, although one family member appears to be of viral origin. DnaI is one of the components of the Bacillus subtilis replication restart primosome, and is required for the DnaB75-dependent loading of the DnaC helicase .	14.77
			PF09811	Yae1_N: Essential protein Yae1, N terminal	9.87
			PF06557	DUF1122: Protein of unknown function (DUF1122); InterPro: IPR008304 There are currently no experimental data for members of this group or their homologues, nor do they exhibit features indicative of any function.; PDB: 2arh_A.	8.34
			PF06290	PsiB: Plasmid SOS inhibition protein (PsiB); InterPro: IPR009385 This family consists of several plasmid SOS inhibition protein (PsiB) sequences .	7.88
			PF10682	UL40: Glycoprotein of human cytomegalovirus HHV-5	7.55
			PF04979	IPP-2: Protein phosphatase inhibitor 2 (IPP-2); InterPro: IPR007062 Protein phosphatase inhibitor 2 (IPP-2) is a phosphoprotein conserved among all eukaryotes, and it appears in both the nucleus and cytoplasm of tissue culture cells .; GO: 0004864 protein phosphatase inhibitor activity, 0009966 regulation of signal transduction, 0043666 regulation of phosphoprotein phosphatase activity	7.44
			PF01284	MARVEL: Membrane-associating domain; InterPro: IPR008253 The ~130-residue MAL and related proteins for vesicle trafficking and membrane link (MARVEL) domain is a module with a four transmembrane-helix architecture that has been identified in proteins of the myelin and lymphocyte (MAL), physins, gyrins and occludin families. All described MARVEL domain-containing proteins are consistent with the...	7.02
			PF08904	DUF1849: Domain of unknown function (DUF1849); InterPro: IPR015000 This group of proteins are functionally uncharacterised.	6.69
vir_25349-PVX_039690--56--64			PF09857	DUF2084: Uncharacterized protein conserved in bacteria (DUF2084)	9.29
			PF03634	TCP: TCP family transcription factor; InterPro: IPR005333 The TCP transcription factor family was named after: teosinte branched 1 (tb1, Zea mays (Maize)) , cycloidea (cyc) (Antirrhinum majus) (Garden snapdragon) and PCF in rice (Oryza sativa) , . The TCP proteins code for structurally related proteins implicated in the evolution of key morphological traits . However, the biochemical function...	8.42
			PF05795	Plasmodium_Vir: Plasmodium vivax Vir protein; InterPro: IPR008780 This family consists of several Vir proteins specific to Plasmodium vivax. The vir genes are present at about 600-1,000 copies per haploid genome and encode proteins that are immunovariant in natural infections, indicating that they may have a functional role in establishing chronic infection through antigenic variation .	7.01
			PF07557	Shugoshin_C: Shugoshin C terminus; InterPro: IPR011515 Shugoshin-like proteins contain this conserved sequence at the C terminus, which is rich in basic amino-acids. Shugoshin (Sgo1) protects Rec8 at centromeres during anaphase I (during meiosis) so that sister chromatids remain tethered. Sgo2 is a paralogue of Sgo1 and is involved in correctly orienting sister-centromeres .; GO: 0045132 meiotic.…	6.94
			PF07007	DUF1311: Protein of unknown function (DUF1311); InterPro: IPR009739 This family consists of several bacterial proteins of around 120 residues in length. Members of this family contain four highly conserved cysteine residues. The function of this family is unknown.	6.74
			PF10405	BHD_3: Rad4 beta-hairpin domain 3	6.1
			PF09397	Ftsk_gamma: Ftsk gamma domain	5.92
			PF04853	Invertase_neut: Plant neutral invertase; InterPro: IPR006937 This family represents a number of plant neutral invertases (3.2.1.26 from EC).	5.38
			PF09634	DUF2025: Protein of unknown function (DUF2025)	5.12
			PF09288	UBA_3: Fungal ubiquitin-associated domain; InterPro: IPR015368 This C-terminal domain is found in ubiquitin binding proteins, it adopts a structure consisting of a three alpha-helix bundle. This domain is predominantly found in fungi . ; PDB: 1tte_A.	4.77
vir_25349-PVX_051190--276--286			PF08088	Toxin_19: Conotoxin I-superfamily; InterPro: IPR012624 This family consists of the I-superfamily of conotoxins. This is a new class of peptides in the venom of some Conus species. These toxins are characterised by four disulphide bridges and inhibit of modify ion channels of nerve cells. The I-superfamily conotoxins is found in five or six major clades of cone snails and could possible be found...	10.81
			PF07443	HARP: HepA-related protein (HARP); InterPro: IPR010003 This entry represents a conserved region approximately 60 residues long within eukaryotic HepA-related protein (HARP). This exhibits single-stranded DNA-dependent ATPase activity, and is ubiquitously expressed in human and mouse tissues . Family members may contain more than one copy of this region.	10.52
			PF05591	DUF770: Protein of unknown function (DUF770); InterPro: IPR008312 There are currently no experimental data for members of this group or their homologues, nor do they exhibit features indicative of any function. However, these proteins are encoded in pathogenic and symbiotic bacteria as part of an operon (part of the SCI genomic island in Salmonella enterica and the imp locus in Rhizobium legumino…	9.37
			PF09732	CactinC_cactus: Cactus-binding C-terminus of cactin protein	7.85
			PF04059	RRM_2: RNA recognition motif 2; InterPro: IPR007201 This RNA recognition motif 2 is found in Meiosis protein mei2. It is found C-terminal to the RNA-binding region RNP-1 (IPR000504 from INTERPRO).	5.5
			PF03262	Corona_6B_7B: Coronavirus 6B/7B protein; InterPro: IPR004945 The function of the Coronavirus 6B and 7B proteins is not known.	4.88
			PF08004	DUF1699: Protein of unknown function (DUF1699); InterPro: IPR012546 This family contains many archaeal proteins which have very conserved sequences.	4.77
			PF08528	Whi5: Whi5 like; InterPro: IPR013734 This is a family of retinoblastoma related proteins.	4.26
			PF04951	Peptidase_M55: D-aminopeptidase; InterPro: IPR007035 Metalloproteases are the most diverse of the four main types of protease, with more than 50 families identified to date. In these enzymes, a divalent cation, usually zinc, activates the water molecule. The metal ion is held in place by amino acid ligands, usually three in number. The known metal ligands are His, Glu, Asp or Lys and at least...	4.0
			PF08427	DUF1741: Domain of unknown function (DUF1741); InterPro: IPR013636 This is a eukaryotic domain of unknown function.	3.83
vir_25349-PVX_007080--422--445	[5]	[['Motif_5', 1.5]]	PF00203	Ribosomal_S19: Ribosomal protein S19; InterPro: IPR002222 Ribosomes are the particles that catalyse mRNA-directed protein synthesis in all organisms. The codons of the mRNA are exposed on the ribosome to allow tRNA binding. This leads to the incorporation of amino acids into the growing polypeptide chain in accordance with the genetic information. Incoming amino acid monomers enter the ribosomal.…	7.87
			PF04507	DUF576: Protein of unknown function, DUF576; InterPro: IPR007595 This family contains several uncharacterised staphylococcal proteins.	7.62
			PF03262	Corona_6B_7B: Coronavirus 6B/7B protein; InterPro: IPR004945 The function of the Coronavirus 6B and 7B proteins is not known.	7.17
			PF04715	Anth_synt_I_N: Anthranilate synthase component I, N terminal region; InterPro: IPR006805 Anthranilate synthase catalyses the first step in the biosynthesis of tryptophan. Component I catalyses the formation of anthranilate using ammonia and chorismate. The catalytic site lies in the adjacent region, described in the chorismate binding enzyme family (IPR005801 from INTERPRO). This region is involv…	7.11
			PF00265	TK: Thymidine kinase; InterPro: IPR001267 Thymidine kinase (TK) (2.7.1.21 from EC) is an ubiquitous enzyme that catalyzes the ATP-dependent phosphorylation of thymidine. Two different families of TK have been identified , and are included in this family; one family groups together TK from herpesviruses as well as cellular thymidylate kinases and the second family groups TK from various sources...	6.92
			PF09888	DUF2115: Uncharacterized protein conserved in archaea (DUF2115)	6.71
			PF09998	DUF2239: Uncharacterized protein conserved in bacteria (DUF2239)	5.87
			PF01693	Cauli_VI: Caulimovirus viroplasmin; InterPro: IPR002609 This family consists of various Caulimovirus viroplasmin proteins. The viroplasmin protein is encoded by gene VI and is the main component of viral inclusion bodies or viroplasms . Inclusions are the site of viral assembly, DNA synthesis and accumulation . Two domains exist within gene VI corr esponding approximately to the 5' third and midd…	5.63
			PF04022	Staphylcoagulse: Staphylocoagulase repeat; InterPro: IPR001443 Staphylocoagulase is an extracellular protein produced by several strains of Staphylococcus aureus and which specifically forms a complex with prothrombin , . This complex named staphylothrombin can clot fibrinogen without any proteolytic cleavage of prothrombin. The C terminus of staphylocoagulase contains the tandem repeat which doe…	5.39
			PF05169	Seleno_W_rel: Selenoprotein W-related family; InterPro: IPR007843 Selenoprotein W contains selenium as selenocysteine in the primary protein structure and levels of this selenoprotein are affected by selenium . The precise role of this family is unclear.; PDB: 2fa8_D.	5.31
vir_25349-PVX_007085--308--319			PF09081	DUF1921: Domain of unknown function (DUF1921); InterPro: IPR015165 This domain, which is found in a set of prokaryotic amylases, has no known function . ; PDB: 1qi4_A 2amg 1qpk_A 1jda 1jdc 1qi5_A 1jdd 1qi3_A 1gcy_A.	15.92
			PF02978	SRP_SPB: Signal peptide binding domain; InterPro: IPR004125 The signal recognition particle (SRP) is a multimeric protein, which along with its conjugate receptor (SR), is involved in targeting secretory proteins to the rough endoplasmic reticulum (RER) membrane in eukaryotes, or to the plasma membrane in prokaryotes , . SRP recognises the signal sequence of the nascent polypeptide on the ribosom…	10.29
			PF06138	Chordopox_E11: Chordopoxvirus E11 protein; InterPro: IPR009201 This group represents a virion core protein, vaccinia E11L type.	9.62
			PF08150	FerB: FerB (NUC096) domain; InterPro: IPR012561 This is central domain B in proteins of the Ferlin family .; GO: 0016021 integral to membrane	9.37
			PF08829	AlphaC_N: Alpha C protein N terminal; InterPro: IPR014933 The alpha C protein (ACP) is found in Streptococcus and acts as an invasin which plays a role in the internalisation and translocation of the organism across human epithelial surfaces. Group B Streptococcus is the leading cause of diseases including bacterial pneumonia, sepsis and meningitis. The N-terminal of ACP is associated with virule…	9.16
			PF03090	Replicase: Replicase family; InterPro: IPR004322 This is a family of bacterial plasmid DNA replication initiator proteins. These RepA proteins exist as monomers and dimers in equilibrium: monomers bind directly to repeated DNA sequences and thus activate replication; dimers repress repA transcription by binding an inversely repeated DNA operator. Dimer dissociation can occur spontaneously or may.…	8.41
			PF01668	SmpB: SmpB protein; InterPro: IPR000037 In bacteria, SsrA RNA recognises ribosomes stalled on defective messages and acts as a tRNA and mRNA to mediate the addition of a short peptide tag to the C-terminus of the partially synthesized nascent polypeptide chain. The SsrA-tagged protein is then degraded by C-terminal-specific proteases. SmpB, a unique RNA-binding protein that is conserved throughou…	8.26
			PF00980	Rota_Capsid_VP6: Rotavirus major capsid protein VP6; InterPro: IPR001385 Rotaviruses consist of three concentric protein shells. The intermediate (middle) protein layer contains VP6, the major internal structural protein. VP6 is the most abundant protein in the virion and is involved in virion assembly, VP6 possesses the ability to interact with VP2, VP4 and VP7 , .; GO: 0005198 structural molecu…	7.73
			PF03376	Adeno_E3B: Adenovirus E3B protein; InterPro: IPR005041 Adenoviruses are medium-sized, non-enveloped viruses containing double-stranded DNA. They can cause a variety of diseases including pneumonia, cystitis, conjunctivitis and diarrhoea, all of which can be fatal to patients who are immunocompromised . These viruses have many mechanisms to evade the host immune response, including several protein…	6.98
			PF07787	DUF1625: Protein of unknown function (DUF1625); InterPro: IPR012430 Sequences making up this family are derived from hypothetical proteins expressed by both prokaryotic and eukaryotic species. The region in question is approximately 250 residues long.	6.33
vir_25349-PVX_083575--234--310			PF06433	Me-amine-dh_H: Methylamine dehydrogenase heavy chain (MADH); InterPro: IPR009451 Methylamine dehydrogenase (1.4.99.3 from EC) is a periplasmic quinoprotein found in several methyltrophic bacteria . It is induced when grown on methylamine as a carbon source MADH and catalyses the oxidative deamination of amines to their corresponding aldehydes. The redox cofactor of this enzyme is tryptophan trypt…	37.21
			PF03712	Cu2_monoox_C: Copper type II ascorbate-dependent monooxygenase, C-terminal domain; InterPro: IPR014783 Copper type II, ascorbate-dependent monooxygenases are a class of enzymes that requires copper as a cofactor and which uses ascorbate as an electron donor. This family contains two related enzymes, Dopamine-beta-monooxygenase (1.14.17.1 from EC) and Peptidyl-glycine alpha-amidating monooxygenase…	31.0
			PF09160	FimH_man-bind: FimH, mannose binding; InterPro: IPR015243 This domain adopts a secondary structure consisting of a beta sandwich, with nine strands arranged in two sheets in a Greek key topology. It is predominantly found in bacterial mannose-specific adhesins, and is capable of binding to D-mannose . ; PDB: 1klf_L 1kiu_P 1uwf_A 1qun_L 1tr7_A.	16.59
			PF03823	Neurokinin_B: Neurokinin B; InterPro: IPR003635 Tachykinins , , are a group of biologically active peptides which excite neurons, evoke behavioral responses, are potent vasodilatators and contract (directly or indirectly) many smooth muscles. This family includes neurokinins, as well as many other peptides. Like other tachykinins, neurokinins are synthesized as larger protein precursors that are.…	9.48
			PF06683	DUF1184: Protein of unknown function (DUF1184); InterPro: IPR009568 This family contains a number of hypothetical proteins of unknown function from Arabidopsis thaliana.	8.52
			PF09979	DUF2213: Uncharacterized protein conserved in bacteria (DUF2213)	7.73
			PF02297	COX6B: Cytochrome oxidase c subunit VIb; InterPro: IPR003213 Cytochrome c oxidase (1.9.3.1 from EC) is an oligomeric enzymatic complex that is a component of the respiratory chain complex and is involved in the transfer of electrons from cytochrome c to oxygen . In eukaryotes this enzyme complex is located in the mitochondrial inner membrane; in aerobic prokaryotes it is found in the plasma membr…	7.69
			PF05542	DUF760: Protein of unknown function (DUF760); InterPro: IPR008479 This family contains several uncharacterised plant proteins.	7.58
			PF03453	MoeA_N: MoeA N-terminal region (domain I and II); InterPro: IPR005110 The majority of molybdenum-containing enzymes utilise a molybdenum cofactor (MoCF or Moco) consisting of a Mo atom coordinated via a cisdithiolene moiety to molybdopterin (MPT). MoCF is ubiquitous in nature, and the pathway for MoCF biosynthesis is conserved in all three domains of life. MoCF-containing enzymes function as oxid…	6.98
			PF08377	MAP2_projctn: MAP2/Tau projection domain; InterPro: IPR013588 This domain is found in the MAP2/Tau family of proteins which includes MAP2, MAP4, Tau, and their homologues. All isoforms contain a conserved C-terminal domain containing tubulin-binding repeats (IPR001084 from INTERPRO), and a N-terminal projection domain of varying size. This domain has a net negative charge and exerts a long-range.…	6.78
vir_25349-PVX_108775--24--46			PF07166	DUF1398: Protein of unknown function (DUF1398); InterPro: IPR009833 This family consists of several hypothetical Enterobacterial proteins of around 130 residues in length. Members of this family seem to be found exclusively in Escherichia coli and Salmonella species. The function of this family is unknown.	38.67
			PF09274	ParG: ParG; InterPro: IPR015354 This domain is found in a family of plasmid partition proteins; it adopts a ribbon-helix-helix fold, with a core of four alpha-helices. The proteins are an essential component of the DNA partition complex of the multidrug resistance plasmid TP228 . ; PDB: 1p94_A.	15.58
			PF05981	CreA: CreA protein; InterPro: IPR010292 This family consists of several bacterial CreA proteins, the function of which is unknown.	10.32
			PF04682	Herpes_BTRF1: Herpesvirus BTRF1 protein conserved region; InterPro: IPR006772 This is a family of Herpesvirus proteins of unknown function.	8.26
			PF01600	Corona_S1: Coronavirus S1 glycoprotein; InterPro: IPR002551 The type I glycoprotein S of Coronavirus, trimers of which constitute the typical viral spikes, is assembled into virions through noncovalent interactions with the M protein. The spike glycoprotein is translated as a large polypeptide that is subsequently cleaved to S1 and S2 IPR002552 from INTERPRO . Both chimeric S proteins appeared to…	6.92
			PF07199	DUF1411: Protein of unknown function (DUF1411); InterPro: IPR009850 This family represents a conserved region approximately 150 residues long that is sometimes repeated within some Babesia bovis proteins of unknown function.	6.65
			PF03452	Anp1: Anp1; InterPro: IPR005109 The members of this family (Anp1, Van1 and Mnn9) are membrane proteins required for proper Golgi function. These proteins colocalize within the cis Golgi, where they are physically associated in two distinct complexes .	6.07
			PF05226	CHASE2: CHASE2 domain; InterPro: IPR007890 CHASE2 is an extracellular sensory domain, which is present in various classes of transmembrane receptors that are upstream of signal transduction pathways in bacteria. Specifically, CHASE2 domains are found in histidine kinases, adenylate cyclases, serine/threonine kinases and predicted diguanylate cyclases/phosphodiesterases. Environmental factors that…	5.79
			PF01376	Enterotoxin_b: Heat-labile enterotoxin beta chain; InterPro: IPR001835 Escherichia coli heat-labile enterotoxin is a bacterial protein toxin with an AB5 multimer structure, in which the B pentamer has a membrane-binding function and the A chain (IPR001144 from INTERPRO) is needed for enzymatic activity . The B subunits are arranged as a donut-shaped pentamer, each subunit participating in ~30...	5.34
			PF03549	Tir_receptor_M: Translocated intimin receptor (Tir) intimin-binding domain; InterPro: IPR003536 Secretion of virulence factors in Gram-negative bacteria involves transportation of the protein across two membranes to reach the cell exterior. There have been four secretion systems described in animal enteropathogens, such as Salmonella and Yersinia, with further sequence similarities in plant patho…	4.97
vir_25349-PVX_008085--359--382	[2]		PF05393	Hum_adeno_E3A: Human adenovirus early E3A glycoprotein; InterPro: IPR008652 This family consists of several early glycoproteins from Homo sapiens adenoviruses.; GO: 0016021 integral to membrane	18.73
			PF02680	DUF211: Uncharacterized ArCR, COG1888; InterPro: IPR003831 This entry describes proteins of unknown function.	16.95
			PF08127	Propeptide_C1: Peptidase family C1 propeptide; InterPro: IPR012599 This domain is found at the N-terminal of cathepsin B and cathepsin B-like peptidases that belong to MEROPS peptidase subfamily C1A. Cathepsin B are lysosomal cysteine proteinases belonging to the papain superfamily and are unique in their ability to act as both an endo- and an exopeptidases. They are synthesized as inactive zymog…	8.88
			PF00830	Ribosomal_L28: Ribosomal L28 family; InterPro: IPR001383 Ribosomes are the particles that catalyse mRNA-directed protein synthesis in all organisms. The codons of the mRNA are exposed on the ribosome to allow tRNA binding. This leads to the incorporation of amino acids into the growing polypeptide chain in accordance with the genetic information. Incoming amino acid monomers enter the ribosomal...	8.86
			PF00673	Ribosomal_L5_C: ribosomal L5P family C-terminus; InterPro: IPR002132 Ribosomes are the particles that catalyse mRNA-directed protein synthesis in all organisms. The codons of the mRNA are exposed on the ribosome to allow tRNA binding. This leads to the incorporation of amino acids into the growing polypeptide chain in accordance with the genetic information. Incoming amino acid monomers enter...	8.78
			PF04641	DUF602: Protein of unknown function, DUF602; InterPro: IPR006735 This family represents several uncharacterised eukaryotic proteins.	8.52
			PF00178	Ets: Ets-domain; InterPro: IPR000418 Transcription factors are protein molecules that bind to specific DNA sequences in the genome, resulting in the induction or inhibition of gene transcription . The ets oncogene is such a factor, possessing a region of 85-90 amino acids known as the ETS (erythroblast transformation specific) domain , , . This domain is rich in positively-charged and aromatic...	8.37
			PF04446	Thg1: tRNAHis guanylyltransferase; InterPro: IPR007537 The Thg1 protein from Saccharomyces cerevisiae is responsible for adding a GMP residue to the 5' end of tRNA His .	7.69
			PF00424	REV: REV protein (anti-repression trans-activator protein); InterPro: IPR000625 REV is a viral anti-repression trans-activator protein, which appears to act post-transcriptionally to relieve negative repression of GAG and ENV production. It is a phosphoprotein , whose state of phosphorylation is mediated by a specific serine kinase activity present in the nucleus . REV accumulates in the nucleoli…	7.32
			PF00707	IF3_C: Translation initiation factor IF-3, C-terminal domain; InterPro: IPR001288 Initiation factor 3 (IF-3) (gene infC) is one of the three factors required for the initiation of protein biosynthesis in bacteria. IF-3 is thought to function as a fidelity factor during the assembly of the ternary initiation complex which consist of the 30S ribosomal subunit, the initiator tRNA and the messenger...	7.16
vir_25349-PVX_083590--6--28			PF02379	PTS_IIB_fruc: PTS system, Fructose specific IIB subunit; InterPro: IPR003353 The bacterial phosphoenolpyruvate: sugar phosphotransferase system (PTS) is a multi-protein system involved in the regulation of a variety of metabolic and transcriptional processes. The PTS catalyzes the phosphorylation of incoming sugar substrates concomitant with their translocation across the cell membrane. The gener…	35.73
			PF01257	Complex1_24kDa: Respiratory-chain NADH dehydrogenase 24 Kd subunit; InterPro: IPR002023 Respiratory-chain NADH dehydrogenase (ubiquinone) (1.6.5.3 from EC) , (also known as complex I or NADH-ubiquinone oxidoreductase) is an oligomeric enzymatic complex located in the inner mitochondrial membrane which also seems to exist in the chloroplast and in cyanobacteria (as a NADH-plastoquinone oxidoreduct…	16.89
			PF06440	DNA_pol3_theta: DNA polymerase III, theta subunit; InterPro: IPR009052 This entry represents the theta subunit of DNA polymerase III from bacteria, whose core structure consists of an irregular array of three helices . DNA polymerase III (Pol III) is the primary enzyme responsible for replication of Escherichia coli chromosomal DNA. The holoenzyme consists of 17 proteins and contains two core...	11.06
			PF03822	NAF: NAF domain; InterPro: IPR004041 The NAF domain is a 24 amino acid domain that is found in a plant-specific subgroup of serine-threonine protein kinases (CIPKs), that interact with calcineurin B-like calcium sensor proteins (CBLs). Whereas the N-terminal part of CIPKs comprises a conserved catalytic domain typical of Ser-Thr kinases, the much less conserved C-terminal domain appears to be...	10.95
			PF09851	DUF2078: Predicted membrane protein (DUF2078)	10.67
			PF02240	MCR_gamma: Methyl-coenzyme M reductase gamma subunit; InterPro: IPR003178 Methyl-coenzyme M reductase (MCR) catalyses the reduction of methyl-coenzyme M (CH3-SCoM) and coenzyme B (HS-CoB) to methane and the corresponding heterosulphide CoM-S-S-CoB (2.8.4.1 from EC), the final step in methane biosynthesis. This reaction proceeds under anaerobic conditions by methanogenic Archaea , and requires...	10.36
			PF09873	DUF2100: Uncharacterized protein conserved in archaea (DUF2100)	10.04
			PF08267	Meth_synt_1: Cobalamin-independent synthase, N-terminal domain; InterPro: IPR013215 Cobalamin-independent methionine synthase, MetE, catalyses the synthesis of the amino acid methionine by the transfer of a methyl group from methyltetrahydrofolate to homocysteine . The N-terminal and C-terminal domains of MetE together define a catalytic cleft in the enzyme. The N-terminal domain is thought to...	9.77
			PF10611	DUF2469: Protein of unknown function (DUF2469)	9.58
			PF05010	TACC: Transforming acidic coiled-coil-containing protein (TACC); InterPro: IPR007707 This family contains the proteins TACC 1, 2 and 3, found concentrated in the centrosomes of eukaryotes which may play a conserved role in organising centrosomal microtubules. The human TACC proteins have been linked to cancer and TACC2 has been identified as a possible tumour suppressor (AZU-1) .	9.37
vir_25349-PVX_023185--13--32			PF06967	Mo-nitro_C: Mo-dependent nitrogenase C-terminus; InterPro: IPR009717 This entry represents the C terminus (approximately 80 residues) of a number of bacterial Mo-dependent nitrogenases. These are involved in nitrogen fixation in cyanobacteria .	42.93
			PF07032	DUF1322: Protein of unknown function (DUF1322); InterPro: IPR009753 This family consists of several hypothetical 9.4 kDa Borrelia burgdorferi (Lyme disease spirochete) proteins of around 78 residues in length. The function of this family is unknown.	18.01
			PF07408	DUF1507: Protein of unknown function (DUF1507); InterPro: IPR009983 This family consists of several hypothetical bacterial proteins of around 90 residues in length. The function of this family is unknown.	13.24
			PF09349	OHCU_decarbox: OHCU decarboxylase	11.65
			PF02719	Polysacc_synt_2: Polysaccharide biosynthesis protein; InterPro: IPR003869 This domain is found in diverse bacterial polysaccharide biosynthesis proteins including the CapD protein from Staphylococcus aureus , the WalL protein, mannosyl-transferase , and several putative epimerases. The CapD protein is required for biosynthesis of type 1 capsular polysaccharide.; GO: 0009058 biosynthetic process	10.86
			PF02256	Fe_hyd_SSU: Iron hydrogenase small subunit; InterPro: IPR003149 Many microorganisms, such as methanogenic, acetogenic, nitrogen-fixing, photosynthetic, or sulphate-reducing bacteria, metabolise hydrogen. Hydrogen activation is mediated by a family of enzymes, termed hydrogenases, which either provide these organisms with reducing power from hydrogen oxidation, or act as electron sinks. There...	10.27
			PF10482	CtIP_N: Tumour-suppressor protein CtIP N-terminal domain	10.09
			PF08926	DUF1908: Domain of unknown function (DUF1908); InterPro: IPR015022 This protein is found in a set of hypothetical/structural eukaryotic proteins. ; PDB: 1v9v_A.	10.0
			PF07063	DUF1338: Protein of unknown function (DUF1338); InterPro: IPR009770 This entry represents the C terminus (approximately 100 residues) of a number of hypothetical bacterial proteins of unknown function.	8.73
			PF09549	RE_Bpu10I: Bpu10I restriction endonuclease	8.6
vir_25349-PVX_102640--401--420	[4, 7]	[['Motif_4', 97.420000000000002]]	PF02777	Sod_Fe_C: Iron/manganese superoxide dismutases, C-terminal domain Note: SCOP classifies the two domains separately.; InterPro: IPR001189 Superoxide dismutases (SODs) () catalyse the conversion of superoxide radicals to molecular oxygen. Their function is to destroy the radicals that are normally produced within cells and are toxic to biological systems. Three...	19.66
			PF06150	ChaB: ChaB; InterPro: IPR009317 This family of proteins contain a conserved 60 residue region. This protein is known as ChaB in Escherichia coli and is found next to ChaA, which is a cation transporter protein. ChaB may be regulate ChaA function in some way.	13.65
			PF04915	DltD_N: DltD N-terminal region; InterPro: IPR006999 The dlt operon (dltA to dltD) of Lactobacillus rhamnosus 7469 encodes four proteins responsible for the esterification of lipoteichoic acid (LTA) by D-alanine. These esters play an important role in controlling the net anionic charge of the poly (GroP) moiety of LTA. DltA and DltC encode the D-alanine-D-alanyl carrier protein ligase (Dcl) and...	9.58
			PF06696	Strep_SA_rep: Streptococcal surface antigen repeat; InterPro: IPR009578 This family consists of a number of ~25 residue long repeats found commonly in Streptococcal surface antigens although one copy is present in the HPSR2-heavy chain potential motor protein of Giardia lamblia (Q24984 from SWISSPROT). This family is often found in conjunction with IPR001899 from INTERPRO.; PDB: 1jmm_A.	9.45
			PF07242	DUF1430: Protein of unknown function (DUF1430); InterPro: IPR006541 These sequences represent a family of integral membrane proteins, most of which are about 650 residues in size and predicted to span the membrane seven times. Nearly half of the members of this family are found in association with a member of the lactococcin 972 family of bacteriocins (IPR006540 from INTERPRO) . Others may be...	8.78
			PF01994	DUF127: Protein of unknown function DUF127; InterPro: IPR002845 The archaebacterial proteins in this family have no known function.	7.29
			PF10537	WAC_Acf1_DNA_bd: ATP-utilising chromatin assembly and remodelling N-terminal	6.79
			PF03667	UPF0174: Uncharacterised protein family (UPF0174); InterPro: IPR005367 This is a small family of mainly hypothetical bacterial proteins of unknown function.	6.63
			PF10719	ComFB: Late competence development protein ComFB	6.4
			PF09779	DUF2349: Uncharacterized conserved protein (DUF2349)	6.17
vir_25349-PVX_023185--434--455	[4, 7]	[['Motif_4', 97.879999999999995]]	PF02777	Sod_Fe_C: Iron/manganese superoxide dismutases, C-terminal domain Note: SCOP classifies the two domains separately.; InterPro: IPR001189 Superoxide dismutases (SODs) () catalyse the conversion of superoxide radicals to molecular oxygen. Their function is to destroy the radicals that are normally produced within cells and are toxic to biological systems. Three...	26.99
			PF06696	Strep_SA_rep: Streptococcal surface antigen repeat; InterPro: IPR009578 This family consists of a number of ~25 residue long repeats found commonly in Streptococcal surface antigens although one copy is present in the HPSR2-heavy chain potential motor protein of Giardia lamblia (Q24984 from SWISSPROT). This family is often found in conjunction with IPR001899 from INTERPRO.; PDB: 1jmm_A.	20.99
			PF07152	YaeQ: YaeQ protein; InterPro: IPR009822 This family consists of several hypothetical bacterial proteins of around 180 residues in length, which are often known as YaeQ. YaeQ is homologous to RfaH, a specialised transcription elongation protein. YaeQ is known to compensate for loss of RfaH function .	11.37
			PF06512	Na_trans_assoc: Sodium ion transport-associated; InterPro: IPR010526 Members of this entry contain a region found exclusively in eukaryotic sodium channels or their subunits, many of which are voltage-gated. Members very often also contain between one and four copies of IPR005821 from INTERPRO and, less often, one copy of IPR000048 from INTERPRO.; GO: 0005248 voltage-gated sodium channel activity…	10.18
			PF05812	Herpes_BLRF2: Herpesvirus BLRF2 protein; InterPro: IPR008642 This family consists of several herpes virus BLRF2 proteins. The family also contains the C-terminal region of Q96MH2 from SWISSPROT and Q9D4C7 from SWISSPROT (hypothetical Homo sapiens and Mus musculus sequences) which align with the N terminus of the viral sequences.	7.44
			PF09781	NDUF_B5: NADH:ubiquinone oxidoreductase, NDUFB5/SGDH subunit	7.32
			PF07242	DUF1430: Protein of unknown function (DUF1430); InterPro: IPR006541 These sequences represent a family of integral membrane proteins, most of which are about 650 residues in size and predicted to span the membrane seven times. Nearly half of the members of this family are found in association with a member of the lactococcin 972 family of bacteriocins (IPR006540 from INTERPRO) . Others may be...	6.75
			PF03020	LEM: LEM domain; InterPro: IPR003887 The LEM domain is found in nuclear membrane-associated proteins, including lamino-associated polypeptide 2 and emerin . Defects in the emerin gene are a cause of Emery-Dreifuss muscular dystrophy, an X-linked disorder characterised by early contractures, muscle wasting, weakness and cardiomyopathy. ; GO: 0005635 nuclear envelope; PDB: 1gjj_A 1h9f_A 1jei_A.	6.51
			PF10719	ComFB: Late competence development protein ComFB	6.0
			PF10537	WAC_Acf1_DNA_bd: ATP-utilising chromatin assembly and remodelling N-terminal	5.38
vir_25349-PVX_102640--400--418	[4, 7]	[['Motif_4', 97.719999999999999]]	PF02777	Sod_Fe_C: Iron/manganese superoxide dismutases, C-terminal domain Note: SCOP classifies the two domains separately.; InterPro: IPR001189 Superoxide dismutases (SODs) () catalyse the conversion of superoxide radicals to molecular oxygen. Their function is to destroy the radicals that are normally produced within cells and are toxic to biological systems. Three...	21.69
			PF06696	Strep_SA_rep: Streptococcal surface antigen repeat; InterPro: IPR009578 This family consists of a number of ~25 residue long repeats found commonly in Streptococcal surface antigens although one copy is present in the HPSR2-heavy chain potential motor protein of Giardia lamblia (Q24984 from SWISSPROT). This family is often found in conjunction with IPR001899 from INTERPRO.; PDB: 1jmm_A.	9.5
			PF07242	DUF1430: Protein of unknown function (DUF1430); InterPro: IPR006541 These sequences represent a family of integral membrane proteins, most of which are about 650 residues in size and predicted to span the membrane seven times. Nearly half of the members of this family are found in association with a member of the lactococcin 972 family of bacteriocins (IPR006540 from INTERPRO) . Others may be...	7.75
			PF07152	YaeQ: YaeQ protein; InterPro: IPR009822 This family consists of several hypothetical bacterial proteins of around 180 residues in length, which are often known as YaeQ. YaeQ is homologous to RfaH, a specialised transcription elongation protein. YaeQ is known to compensate for loss of RfaH function .	7.75
			PF09779	DUF2349: Uncharacterized conserved protein (DUF2349)	7.13
			PF10719	ComFB: Late competence development protein ComFB	6.96
			PF00508	PPV_E2_N: E2 (early) protein, N terminal; InterPro: IPR001866 E2 is an early regulatory protein found in the dsDNA papillomaviruses. E2 regulates viral transcription and DNA replication. It binds to the E2RE response element (5'-ACCNNNNNNGGT-3') present in multiple copies in the regulatory region. It can either activate or repress transcription, depending on E2RE's posiiton with regard to proxima…	6.11
			PF10537	WAC_Acf1_DNA_bd: ATP-utilising chromatin assembly and remodelling N-terminal	6.08
			PF05098	LEF-4: Late expression factor 4 (LEF-4); InterPro: IPR007790 The baculovirus Autographa californica nuclear polyhedrosis virus encodes a DNA-dependent RNA polymerase that is required for transcription of viral late genes. This polymerase is composed of four equimolar subunits, LEF-8, LEF-4, LEF-9, and p47. LEF-4 carries out all the enzymatic functions related to mRNA capping . ; GO: 0030528 trans…	5.57
			PF03020	LEM: LEM domain; InterPro: IPR003887 The LEM domain is found in nuclear membrane-associated proteins, including lamino-associated polypeptide 2 and emerin . Defects in the emerin gene are a cause of Emery-Dreifuss muscular dystrophy, an X-linked disorder characterised by early contractures, muscle wasting, weakness and cardiomyopathy. ; GO: 0005635 nuclear envelope; PDB: 1gjj_A 1h9f_A 1jei_A.	5.42
vir_25349-PVX_102640--399--418	[4, 7]	[['Motif_4', 97.930000000000007]]	PF02777	Sod_Fe_C: Iron/manganese superoxide dismutases, C-terminal domain Note: SCOP classifies the two domains separately.; InterPro: IPR001189 Superoxide dismutases (SODs) () catalyse the conversion of superoxide radicals to molecular oxygen. Their function is to destroy the radicals that are normally produced within cells and are toxic to biological systems. Three...	26.43
			PF06512	Na_trans_assoc: Sodium ion transport-associated; InterPro: IPR010526 Members of this entry contain a region found exclusively in eukaryotic sodium channels or their subunits, many of which are voltage-gated. Members very often also contain between one and four copies of IPR005821 from INTERPRO and, less often, one copy of IPR000048 from INTERPRO.; GO: 0005248 voltage-gated sodium channel activity…	11.28
			PF06696	Strep_SA_rep: Streptococcal surface antigen repeat; InterPro: IPR009578 This family consists of a number of ~25 residue long repeats found commonly in Streptococcal surface antigens although one copy is present in the HPSR2-heavy chain potential motor protein of Giardia lamblia (Q24984 from SWISSPROT). This family is often found in conjunction with IPR001899 from INTERPRO.; PDB: 1jmm_A.	9.21
			PF07152	YaeQ: YaeQ protein; InterPro: IPR009822 This family consists of several hypothetical bacterial proteins of around 180 residues in length, which are often known as YaeQ. YaeQ is homologous to RfaH, a specialised transcription elongation protein. YaeQ is known to compensate for loss of RfaH function .	7.7
			PF07242	DUF1430: Protein of unknown function (DUF1430); InterPro: IPR006541 These sequences represent a family of integral membrane proteins, most of which are about 650 residues in size and predicted to span the membrane seven times. Nearly half of the members of this family are found in association with a member of the lactococcin 972 family of bacteriocins (IPR006540 from INTERPRO) . Others may be...	7.58
			PF09779	DUF2349: Uncharacterized conserved protein (DUF2349)	7.0
			PF10719	ComFB: Late competence development protein ComFB	6.7
			PF00508	PPV_E2_N: E2 (early) protein, N terminal; InterPro: IPR001866 E2 is an early regulatory protein found in the dsDNA papillomaviruses. E2 regulates viral transcription and DNA replication. It binds to the E2RE response element (5'-ACCNNNNNNGGT-3') present in multiple copies in the regulatory region. It can either activate or repress transcription, depending on E2RE's posiiton with regard to proxima…	6.04
			PF10537	WAC_Acf1_DNA_bd: ATP-utilising chromatin assembly and remodelling N-terminal	5.93
			PF05098	LEF-4: Late expression factor 4 (LEF-4); InterPro: IPR007790 The baculovirus Autographa californica nuclear polyhedrosis virus encodes a DNA-dependent RNA polymerase that is required for transcription of viral late genes. This polymerase is composed of four equimolar subunits, LEF-8, LEF-4, LEF-9, and p47. LEF-4 carries out all the enzymatic functions related to mRNA capping . ; GO: 0030528 trans…	5.32
vir_25349-PVX_102640--399--419	[4, 7]	[['Motif_4', 97.920000000000002]]	PF02777	Sod_Fe_C: Iron/manganese superoxide dismutases, C-terminal domain Note: SCOP classifies the two domains separately.; InterPro: IPR001189 Superoxide dismutases (SODs) () catalyse the conversion of superoxide radicals to molecular oxygen. Their function is to destroy the radicals that are normally produced within cells and are toxic to biological systems. Three...	26.51
			PF06512	Na_trans_assoc: Sodium ion transport-associated; InterPro: IPR010526 Members of this entry contain a region found exclusively in eukaryotic sodium channels or their subunits, many of which are voltage-gated. Members very often also contain between one and four copies of IPR005821 from INTERPRO and, less often, one copy of IPR000048 from INTERPRO.; GO: 0005248 voltage-gated sodium channel activity…	11.07
			PF06696	Strep_SA_rep: Streptococcal surface antigen repeat; InterPro: IPR009578 This family consists of a number of ~25 residue long repeats found commonly in Streptococcal surface antigens although one copy is present in the HPSR2-heavy chain potential motor protein of Giardia lamblia (Q24984 from SWISSPROT). This family is often found in conjunction with IPR001899 from INTERPRO.; PDB: 1jmm_A.	8.07
			PF07242	DUF1430: Protein of unknown function (DUF1430); InterPro: IPR006541 These sequences represent a family of integral membrane proteins, most of which are about 650 residues in size and predicted to span the membrane seven times. Nearly half of the members of this family are found in association with a member of the lactococcin 972 family of bacteriocins (IPR006540 from INTERPRO) . Others may be...	7.55
			PF07152	YaeQ: YaeQ protein; InterPro: IPR009822 This family consists of several hypothetical bacterial proteins of around 180 residues in length, which are often known as YaeQ. YaeQ is homologous to RfaH, a specialised transcription elongation protein. YaeQ is known to compensate for loss of RfaH function .	7.2
			PF06150	ChaB: ChaB; InterPro: IPR009317 This family of proteins contain a conserved 60 residue region. This protein is known as ChaB in Escherichia coli and is found next to ChaA, which is a cation transporter protein. ChaB may be regulate ChaA function in some way.	6.24
			PF10719	ComFB: Late competence development protein ComFB	6.22
			PF09779	DUF2349: Uncharacterized conserved protein (DUF2349)	5.92
			PF10537	WAC_Acf1_DNA_bd: ATP-utilising chromatin assembly and remodelling N-terminal	5.92
			PF00508	PPV_E2_N: E2 (early) protein, N terminal; InterPro: IPR001866 E2 is an early regulatory protein found in the dsDNA papillomaviruses. E2 regulates viral transcription and DNA replication. It binds to the E2RE response element (5'-ACCNNNNNNGGT-3') present in multiple copies in the regulatory region. It can either activate or repress transcription, depending on E2RE's posiiton with regard to proxima…	5.56
vir_25349-PVX_102640--401--418	[4, 7]	[['Motif_4', 97.400000000000006]]	PF02777	Sod_Fe_C: Iron/manganese superoxide dismutases, C-terminal domain Note: SCOP classifies the two domains separately.; InterPro: IPR001189 Superoxide dismutases (SODs) () catalyse the conversion of superoxide radicals to molecular oxygen. Their function is to destroy the radicals that are normally produced within cells and are toxic to biological systems. Three...	20.85
			PF06696	Strep_SA_rep: Streptococcal surface antigen repeat; InterPro: IPR009578 This family consists of a number of ~25 residue long repeats found commonly in Streptococcal surface antigens although one copy is present in the HPSR2-heavy chain potential motor protein of Giardia lamblia (Q24984 from SWISSPROT). This family is often found in conjunction with IPR001899 from INTERPRO.; PDB: 1jmm_A.	12.29
			PF07242	DUF1430: Protein of unknown function (DUF1430); InterPro: IPR006541 These sequences represent a family of integral membrane proteins, most of which are about 650 residues in size and predicted to span the membrane seven times. Nearly half of the members of this family are found in association with a member of the lactococcin 972 family of bacteriocins (IPR006540 from INTERPRO) . Others may be...	9.08
			PF07152	YaeQ: YaeQ protein; InterPro: IPR009822 This family consists of several hypothetical bacterial proteins of around 180 residues in length, which are often known as YaeQ. YaeQ is homologous to RfaH, a specialised transcription elongation protein. YaeQ is known to compensate for loss of RfaH function .	7.74
			PF10719	ComFB: Late competence development protein ComFB	7.12
			PF03020	LEM: LEM domain; InterPro: IPR003887 The LEM domain is found in nuclear membrane-associated proteins, including lamino-associated polypeptide 2 and emerin . Defects in the emerin gene are a cause of Emery-Dreifuss muscular dystrophy, an X-linked disorder characterised by early contractures, muscle wasting, weakness and cardiomyopathy. ; GO: 0005635 nuclear envelope; PDB: 1gjj_A 1h9f_A 1jei_A.	6.74
			PF10537	WAC_Acf1_DNA_bd: ATP-utilising chromatin assembly and remodelling N-terminal	6.51
			PF00508	PPV_E2_N: E2 (early) protein, N terminal; InterPro: IPR001866 E2 is an early regulatory protein found in the dsDNA papillomaviruses. E2 regulates viral transcription and DNA replication. It binds to the E2RE response element (5'-ACCNNNNNNGGT-3') present in multiple copies in the regulatory region. It can either activate or repress transcription, depending on E2RE's posiiton with regard to proxima…	6.2
			PF09779	DUF2349: Uncharacterized conserved protein (DUF2349)	6.13
			PF03651	Psf1: Partner of SLD five, PSF1; InterPro: IPR005339 DNA replication in eukaryotes results from a highly coordinated interaction between proteins, often as part of protein complexes, and the DNA template. One of the key early steps leading to DNA replication is formation of the prereplication complex, or pre-RC. The pre-RC is formed by the sequential binding of the origin recognition complex (ORC…	5.55
vir_25349-PVX_106220--16--48			PF05795	Plasmodium_Vir: Plasmodium vivax Vir protein; InterPro: IPR008780 This family consists of several Vir proteins specific to Plasmodium vivax. The vir genes are present at about 600-1,000 copies per haploid genome and encode proteins that are immunovariant in natural infections, indicating that they may have a functional role in establishing chronic infection through antigenic variation .	29.07
			PF02285	COX8: Cytochrome oxidase c subunit VIII; InterPro: IPR003205 Cytochrome c oxidase (1.9.3.1 from EC) is an oligomeric enzymatic complex which is a component of the respiratory chain complex and is involved in the transfer of electrons from cytochrome c to oxygen . In eukaryotes this enzyme complex is located in the mitochondrial inner membrane; in aerobic prokaryotes it is found in the plasma memb…	25.23
			PF08717	nsp8: nsp8 replicase; InterPro: IPR014829 Viral Nsp8 (non structural protein 8) forms a hexadecameric supercomplex with Nsp7 that adopts a hollow cylinder-like structure . The dimensions of the central channel and positive electrostatic properties of the cylinder imply that it confers processivity on RNA-dependent RNA polymerase . ; PDB: 1uw7_A 2ahm_G.	17.19
			PF06932	DUF1283: Protein of unknown function (DUF1283); InterPro: IPR009700 This family consists of several hypothetical proteins of around 115 residues in length, which seem to be specific to Enterobacteria. The function of the family is unknown.	14.34
			PF08042	PqqA: PqqA family; InterPro: IPR011725 This entry describes a very small protein, coenzyme PQQ biosynthesis protein A, which is smaller than 25 amino acids in many species. It is proposed to serve as a peptide precursor of coenzyme pyrrolo-quinoline-quinone (PQQ), with Glu and Tyr of a conserved motif Glu-Xxx-Xxx-Xxx-Tyr becoming part of the product .; GO: 0018189 pyrroloquinoline quinone biosynt…	10.45
			PF01157	Ribosomal_L21e: Ribosomal protein L21e; InterPro: IPR001147 Ribosomes are the particles that catalyse mRNA-directed protein synthesis in all organisms. The codons of the mRNA are exposed on the ribosome to allow tRNA binding. This leads to the incorporation of amino acids into the growing polypeptide chain in accordance with the genetic information. Incoming amino acid monomers enter the ribosoma…	9.22
			PF00894	Luteo_coat: Luteovirus coat protein; InterPro: IPR001517 Barley yellow dwarf virus (BYDV) can be separated into two groups based on serological relationships, presumably governed by the viral capsid structure . Coding regions of coat proteins have been identified for the MAV-PS1, P-PAV (group 1) and NY-RPV (group 2) isolates of BYDV. Group 1 proteins show 71% sequence similarity to each other,...	9.07
			PF05441	Micro_A_star: Microvirus A* protein; InterPro: IPR008683 This family contains several microvirus A* proteins. The A* protein binds to double stranded DNA and prevents their hydrolysis by nucleases .; GO: 0004857 enzyme inhibitor activity	8.84
			PF04328	DUF466: Protein of unknown function (DUF466); InterPro: IPR007423 This is a small bacterial protein of unknown function.	8.46
			PF09877	DUF2104: Predicted membrane protein (DUF2104)	7.0
vir_25349-PVX_001645--17--36			PF02304	Phage_B: Scaffold protein B; InterPro: IPR003513 This is a family of proteins from single-stranded DNA bacteriophages. Scaffold proteins B and D are required for procapsid formation. Sixty copies of the internal scaffold protein B are found in the procapsid.; GO: 0019069 viral capsid assembly, 0046729 viral procapsid; PDB: 1cd3_B 1al0_B.	19.28
			PF07190	DUF1406: Protein of unknown function (DUF1406); InterPro: IPR010806 This family consists of several Orthopoxvirus proteins of around 185 resides in length. Members of this family seem to be exclusive to Vaccinia virus, Camelpox virus and Cowpox virus (CPV). Some family members are annotated as being C8 proteins but their function is unknown.	13.34
			PF05795	Plasmodium_Vir: Plasmodium vivax Vir protein; InterPro: IPR008780 This family consists of several Vir proteins specific to Plasmodium vivax. The vir genes are present at about 600-1,000 copies per haploid genome and encode proteins that are immunovariant in natural infections, indicating that they may have a functional role in establishing chronic infection through antigenic variation .	13.34
			PF10172	DDA1: Det1 complexing ubiquitin ligase	12.92
			PF08445	FR47: FR47-like protein; InterPro: IPR013653 Proteins in this entry have a conserved region similar to the C-terminal region of the D. melanogaster hypothetical protein FR47 (Q9VR51 from SWISSPROT). This protein has been found to consist of two N-acyltransferase-like domains swapped with the C-terminal strands. ; PDB: 1sqh_A.	11.19
			PF02943	FeThRed_B: Ferredoxin thioredoxin reductase catalytic beta chain; InterPro: IPR004209 Ferredoxin thioredoxin reductase is a [4FE-4S] protein which plays an important role in the ferredoxin/thioredoxin regulatory chain. It converts an electron signal (photoreduced ferredoxin) to a thiol signal (reduced thioredoxin), regulating enzymes by reduction of specific disulphide groups. It catalyses the...	9.97
			PF06400	Alpha-2-MRAP_N: Alpha-2-macroglobulin RAP, N-terminal domain; InterPro: IPR009066 The alpha-2-macroglobulin receptor-associated protein (RAP) is a glycoprotein that binds to the alpha-2-macroglobulin receptor, as well as to other members of the low density lipoprotein receptor family (IPR002172 from INTERPRO). RAP acts to inhibit the binding of all know ligands for these receptors, and may preven…	9.51
			PF02134	UBACT: Repeat in ubiquitin-activating (UBA) protein; InterPro: IPR000127 The post-translational attachment of ubiquitin (IPR000626 from INTERPRO) to proteins (ubiquitinylation) alters the function, location or trafficking of a protein, or targets it to the 26S proteasome for degradation , , . Ubiquitinylation is an ATP-dependent process that involves the action of at least three enzymes: a ubiqui…	7.98
			PF02241	MCR_beta: Methyl-coenzyme M reductase beta subunit, C-terminal domain; InterPro: IPR003179 Methyl-coenzyme M reductase (MCR) catalyses the reduction of methyl-coenzyme M (CH3-SCoM) and coenzyme B (HS-CoB) to methane and the corresponding heterosulphide CoM-S-S-CoB (2.8.4.1 from EC), the final step in methane biosynthesis. This reaction proceeds under anaerobic conditions by methanogenic Archaea...	7.66
			PF09532	DFDF: DFDF motif	7.22
vir_25349-PVX_018660--10--27			PF02437	Ski_Sno: SKI/SNO/DAC family; InterPro: IPR003380 The c-ski proto-oncogene has been shown to influence proliferation, morphological transformation and myogenic differentiation . It may play a role in terminal differentiation of skeletal muscle cells but not in the determination of cells to the myogenic lineage. Sno, a Ski proto-oncogene homologue, is expressed in two isoforms and plays a role in...	36.6
			PF10172	DDA1: Det1 complexing ubiquitin ligase	23.04
			PF10033	ATG13: Autophagy-related protein 13	21.05
			PF06720	Phi-29_GP16_7: Bacteriophage phi-29 early protein GP16.7; InterPro: IPR009595 This family consists of several bacteriophage phi-29 early protein GP16.7 sequences of around 130 residues in length. The function of this family is unknown.; PDB: 2c5r_C 1zae_A 2bnk_A.	14.42
			PF05049	IIGP: Interferon-inducible GTPase (IIGP); InterPro: IPR007743 Interferon-inducible GTPase (IIGP) is thought to play a role in in intracellular defense. IIGP is predominantly associated with the Golgi apparatus and also localizes to the endoplasmic reticulum and exerts a distinct role in IFN-induced intracellular membrane trafficking or processing .; PDB: 1tpz_A 1tq6_A 1tq2_A 1tqd_A 1tq4_A.	12.89
			PF07274	DUF1440: Protein of unknown function (DUF1440); InterPro: IPR009898 This family contains a number of bacterial proteins of unknown function approximately 180 residues long. These are possibly integral membrane proteins.	11.2
			PF05285	SDA1: SDA1; InterPro: IPR007949 This domain consists of several SDA1 protein homologues. SDA1 is a Saccharomyces cerevisiae protein which is involved in the control of the actin cytoskeleton. The protein is essential for cell viability and is localised in the nucleus .	11.16
			PF07710	P53_tetramer: P53 tetramerisation motif; InterPro: IPR010991 The p53 protein is a tetrameric transcription factor that plays a central role in the prevention of neoplastic transformation . Oligomerization appears to be essential for the tumour suppressing activity of p53. p53 can be divided into different functional domains: an N-terminal transactivation domain, a proline-rich domain, a DNA-bindi…	9.2
			PF08129	Antimicrobial17: Alpha/beta enterocin family; InterPro: IPR012950 This family consists of the alpha and beta enterocins and lactococcin G peptides. These peptides have some antimicrobial properties; they inhibit the growth of Enterococcus spp. and a few other Gram-positive bacteria. These peptides act as pore-forming toxins that create cell membrane channels through a barrel-stave mechanism and...	7.33
			PF07084	Spot_14: Thyroid hormone-inducible hepatic protein Spot 14; InterPro: IPR009786 This family consists of several thyroid hormone-inducible hepatic protein (Spot 14 or S14) sequences. Mainly expressed in tissues that synthesise triglycerides, the mRNA coding for Spot 14 has been shown to be increased in rat liver by insulin, dietary carbohydrates, glucose in hepatocyte culture medium, as well as...	7.02
vir_25349-PVX_134260--18--29		[['Motif_4', 11.890000000000001]]	PF10046	BLOC1_2: Beta-lactamase inhibitor (BLIP) Biogenesis of lysosome-related organelles complex-1 subunit 2; PDB: 1s0w_D 1xxm_D 1jtg_D.	12.05
			PF05307	Bundlin: Bundlin; InterPro: IPR007971 This family consists of several bundlin proteins from Escherichia coli. Bundlin is a type IV pilin protein that is the only known structural component of enteropathogenic E. coli bundle-forming pili (BFP). BFP play a role in virulence, antigenicity, autoaggregation, and localised adherence to epithelial cells .; GO: 0009289 fimbrium; PDB: 1zwt_A 1qt2_A.	10.04
			PF09007	EBP50_C-term: EBP50, C-terminal; InterPro: IPR015098 This C terminal domain allows interaction of EBP50 with FERM (four-point one ERM) domains, resulting in the activation of Ezrin-radixin-moesin (ERM), with subsequent cytoskeletal modulation and cellular growth control .	8.64
			PF01021	TYA: TYA transposon protein; InterPro: IPR015820 Ty are yeast transposons. A 5.7kb transcript codes for p3 a fusion protein of TYA and TYB. The TYA protein is analogous to the gag protein of retroviruses. This signature defines TYA, found at the N terminus of the gag and gag-pol polyproteins of approximately 440 amino acids and 1755 amino acids in length respectively. Yeast retrotransposon Ty1...	8.44
			PF05862	IceA2: Helicobacter pylori IceA2 protein; InterPro: IPR008655 This family consists of several Helicobacter pylori specific IceA2 proteins. The function of this family is unknown.	7.44
			PF06887	DUF1265: Protein of unknown function (DUF1265); InterPro: IPR009676 This family represents a conserved region approximately 50 residues long within a number of proteins of unknown function that seem to be restricted to Caenorhabditis elegans.	7.21
			PF09336	Vps4_C: Vps4 C terminal oligomerisation domain; InterPro: IPR015415 This domain is found at the C terminal of ATPase proteins involved in vacuolar sorting. It forms an alpha helix structure and is required for oligomerisation . ; PDB: 1xwi_A.	7.15
			PF01696	Adeno_E1B_55K: Adenovirus EB1 55K protein / large t-antigen; InterPro: IPR002612 This family consists of adenovirus E1B 55 kDa protein or large t-antigen. E1B 55 kDa binds p53 the tumor suppressor protein converting it from a transcriptional activator which responds to damaged DNA in to an unregulated repressor of genes with a p53 binding site . This protects the virus against p53 induced host...	6.99
			PF06333	TRAP_240kDa: TRAP240; InterPro: IPR009401 Members of this family have been shown to be involved in transcriptional repression via the Mediator complex .	6.28
			PF06624	RAMP4: Ribosome associated membrane protein RAMP4; InterPro: IPR010580 This family consists of several ribosome associated membrane protein RAMP4 (or SERP1) sequences. Stabilisation of membrane proteins in response to stress involves the concerted action of a rescue unit in the ER membrane comprised of SERP1/RAMP4, other components of the translocon, and molecular chaperones in the ER .	5.74
vir_25349-PVX_107755--233--326			PF05795	Plasmodium_Vir: Plasmodium vivax Vir protein; InterPro: IPR008780 This family consists of several Vir proteins specific to Plasmodium vivax. The vir genes are present at about 600-1,000 copies per haploid genome and encode proteins that are immunovariant in natural infections, indicating that they may have a functional role in establishing chronic infection through antigenic variation .	19.23
			PF05432	BSP_II: Bone sialoprotein II (BSP-II); InterPro: IPR008412 Bone sialoprotein (BSP) is a major structural protein of the bone matrix that is specifically expressed by fully-differentiated osteoblasts . The expression of bone sialoprotein (BSP) is normally restricted to mineralised connective tissues of bones and teeth where it has been associated with mineral crystal formation. However, it has bee…	8.34
			PF08472	S6PP_C: Sucrose-6-phosphate phosphohydrolase C-terminal; InterPro: IPR013679 This is the Sucrose-6-phosphate phosphohydrolase (S6PP or SPP) C-terminal domain as found in plant sucrose phosphatases. These enzymes irreversibly catalyse the last step in sucrose synthesis following the formation of Sucrose-6-Phosphate via sucrose-phosphate synthase (SPS).	6.57
			PF08066	PMC2NT: PMC2NT (NUC016) domain; InterPro: IPR012588 Exosomes are nano-compartments that function in the degradation or processing of RNA (including mRNA, rRNA, snRNA and snoRNA). , . Exosomes occur in both archaea and eukaryotes, and have a similar overall structure to each other and to bacterial/organelle PNPases (polynucleotide phosphorylases; 2.7.7.8 from EC) , consisting of a barrel structure…	5.5
			PF08328	ASL_C: Adenylosuccinate lyase C-terminal; InterPro: IPR013539 This domain is found at the C terminus of adenylosuccinate lyase(ASL; PurB in E. coli). It has been identified in bacteria, eukaryotes and archaea and is found together with the lyase domain IPR000362 from INTERPRO. ASL catalyses the cleavage of succinylaminoimidazole carboxamide ribotide to aminoimidazole carboxamide ribotide and fuma…	5.48
			PF07889	DUF1664: Protein of unknown function (DUF1664); InterPro: IPR012458 The members of this family are hypothetical plant proteins of unknown function. The region featured in this family is approximately 100 amino acids long.	5.21
			PF06521	PAR1: PAR1 protein; InterPro: IPR009489 This family consists of several plant specific PAR1 proteins from Nicotiana tabacum (Common tobacco) and Arabidopsis thaliana (Mouse-ear cress). The function of this family is unknown.	5.19
			PF02217	T_Ag_DNA_bind: Origin of replication binding protein; InterPro: IPR003133 The oncogenic large tumour antigen (LTag) is a protein found in polyomaviruses which is essential for viral DNA replication . LTag contains three domains an N-terminal DnaJ domain which mediates protein interactions (IPR001623 from INTERPRO), a domain which binds the origin of DNA replication, and a C-terminal helicase doma…	4.74
			PF00540	Gag_p17: gag gene protein p17 (matrix protein); InterPro: IPR000071 Retroviral matrix proteins (or major core proteins) are components of envelope-associated capsids, which line the inner surface of virus envelopes and are associated with viral membranes . Matrix proteins are produced as part of Gag precursor polyproteins. During viral maturation, the Gag polyprotein is cleaved into major structu…	4.23
			PF01567	Hanta_G1: Hantavirus glycoprotein G1; InterPro: IPR002534 The medium (M) genome segment of Hantaviruses (family Bunyaviridae) encodes the two virion glycoproteins as a polyprotein precursor. This entry represents the G1 glycoprotein.	4.16
vir_25349-PVX_143260--205--225	[2]		PF05568	ASFV_J13L: African swine fever virus J13L protein; InterPro: IPR008385 This family consists of several African swine fever virus (ASFV) j13L proteins , , .	21.7
			PF02699	YajC: Preprotein translocase subunit; InterPro: IPR003849 This entry describes proteins of unknown function.	16.35
			PF10717	ODV-E18: Occlusion-derived virus envelope protein ODV-E18	14.04
			PF10381	Autophagy_Cterm: Autophagocytosis associated protein, very C-terminal domain	12.67
			PF05933	Fun_ATP-synt_8: Fungal ATP synthase protein 8 (A6L); InterPro: IPR009230 ATPases (or ATP synthases) are membrane-bound enzyme complexes/ion transporters that combine ATP synthesis and/or hydrolysis with the transport of protons across a membrane. ATPases can harness the energy from a proton gradient, using the flux of ions across the membrane via the ATPase proton channel to drive the synthesis...	12.55
			PF06196	DUF997: Protein of unknown function (DUF997); InterPro: IPR010398 This is a family of predicted bacterial membrane protein with unknown function.	11.24
			PF06692	MNSV_P7B: Melon necrotic spot virus P7B protein; InterPro: IPR009575 This family consists of several Melon necrotic spot virus (MNSV) P7B proteins. The function of this family is unknown.	10.78
			PF02532	PsbI: Photosystem II reaction centre I protein (PSII 4.8 kDa protein); InterPro: IPR003686 Oxygenic photosynthesis uses two multi-subunit photosystems (I and II) located in the cell membranes of cyanobacteria and in the thylakoid membranes of chloroplasts in plants and algae. Photosystem II (PSII) has a P680 reaction centre containing chlorophyll 'a' that uses light energy to carry out the oxidat…	10.3
			PF05371	Phage_Coat_Gp8: Phage major coat protein, Gp8; InterPro: IPR008033 The filamentous bacteriophages are flexible rods about 1 to 2 microns long and 6 nm in diameter, with a helical shell of protein subunits surrounding a DNA core. The approximately 50-residue coat protein subunit is largely alpha-helix and the axis of the alpha-helix makes a small angle with the axis of the virion. The protein shel…	9.82
			PF06550	DUF1119: Protein of unknown function (DUF1119); InterPro: IPR010545 This family consists of several hypothetical archaeal proteins of unknown function.	9.34
vir_25349-PVX_010605--194--221			PF06619	DUF1149: Protein of unknown function (DUF1149); InterPro: IPR009530 This family consists of several hypothetical bacterial proteins of unknown function.	15.86
			PF08781	DP: Transcription factor DP; InterPro: IPR014889 DP forms a heterodimer with E2F and regulates genes involved in cell cycle progression. The transcriptional activity of E2F is inhibited by the retinoblastoma protein which binds to the E2F-DP heterodimer and negatively regulates the G1-S transition. ; PDB: 2aze_A.	9.29
			PF04866	Rota_NS6: Rotavirus non-structural protein 6; InterPro: IPR006950 This family comprises the 11 kDa non-structural proteins found in segment S11 of the Rotavirus genome. They may form part of a complex that is involved in the replication of the genome.	7.86
			PF05554	Novirhabdo_Nv: Viral hemorrhagic septicemia virus non-virion protein; InterPro: IPR008720 This family consists of several viral hemorrhagic septicemia virus non-virion (Nv) proteins. The NV protein is a nonstructural protein absent from mature virions although it is present in infected cells. The function of this protein is unknown .	7.83
			PF06974	DUF1298: Protein of unknown function (DUF1298); InterPro: IPR009721 This entry represents the C terminus (approximately 170 residues) of a number of hypothetical plant proteins of unknown function.	7.13
			PF02723	NS3_envE: Non-structural protein NS3/Small envelope protein E; InterPro: IPR003873 This is a family of small nonstructural proteins, well conserved among Coronavirus strains. This protein is also found in Murine hepatitis virus as small envelope protein E.; GO: 0016020 membrane	7.04
			PF07297	DPM2: Dolichol phosphate-mannose biosynthesis regulatory protein (DPM2); InterPro: IPR009914 This family consists of several eukaryotic dolichol phosphate-mannose biosynthesis regulatory (DPM2) proteins. Biosynthesis of glycosylphosphatidylinositol and N-glycan precursor is dependent upon a mannosyl donor, dolichol phosphate-mannose (DPM). DPM2, an 84 amino acid membrane protein expressed in the.…	6.69
			PF10681	Rot1: Chaperone for protein-folding within the ER, fungal	6.54
			PF09426	Nyv1_N: Vacuolar R-SNARE Nyv1 N terminal	6.4
			PF01474	DAHP_synth_2: Class-II DAHP synthetase family; InterPro: IPR002480 Members of the 3-deoxy-D-arabino-heptulosonate 7-phosphate (DAHP) synthetase family (2.5.1.54 from EC) catalyse the first step in aromatic amino acid biosynthesis from chorismate. Class I (see IPR006218 from INTERPRO) includes bacterial and yeast enzymes; class II includes higher plants and various microorganisms . The first...	6.26
vir_25349-PVX_161260--173--209			PF06765	HS6ST: Heparan sulfate 6-sulfotransferase (HS6ST); InterPro: IPR010635 This family consists of several heparan sulphate 6-sulphotransferase (HS6ST) proteins. Heparan sulphate 6- O -sulphotransferase (HS6ST) catalyses the transfer of sulphate from adenosine 3'-phosphate, 5'-phosphosulphate to the 6th position of the N-sulphoglucosamine residue in heparan sulphate .	14.2
			PF07136	DUF1385: Protein of unknown function (DUF1385); InterPro: IPR010787 This family contains a number of hypothetical bacterial proteins of unknown function approximately 300 residues in length. Some family members are predicted to be metal-dependent.	12.74
			PF01410	COLFI: Fibrillar collagen C-terminal domain; InterPro: IPR000885 Collagens contain a large number of globular domains in between the regions of triple helical repeats IPR008160 from INTERPRO. These domains are involved in binding diverse substrates. One of these domains is found at the C terminus of fibrillar collagens. The exact function of this domain is unknown.; GO: 0005201 extracellular matr…	11.97
			PF08617	CGI-121: Kinase binding protein CGI-121; InterPro: IPR013926 CGI-121 has been shown to bind to the p53-related protein kinase (PRPK) . PRPK is a novel protein kinase which binds to and induces phosphorylation of the tumour suppressor protein p53.	9.99
			PF08141	SspH: Small acid-soluble spore protein H family; InterPro: IPR012610 This family consists of the small acid-soluble spore proteins (SASP) of the H type (sspH). SspH are unique to spores of Bacillus subtilis and are expressed only in the forespore compartment during sporulation of this organism. The sspH genes are monocistronic and are recognised by the forespore-specific sigma factor for RNA poly…	9.15
			PF08672	APC2: Anaphase promoting complex (APC) subunit 2; InterPro: IPR014786 The anaphase promoting complex or cyclosome (APC2) is an E3 ubiquitin ligase which is part of the SCF family of ubiquitin ligases. Ubiquitin ligases catalyse the transfer of ubiquitin from the ubiquitin conjugating enzyme (E2), to the substrate protein. ; PDB: 1ldd_A.	8.58
			PF09183	DUF1947: Domain of unknown function (DUF1947); InterPro: IPR015266 Members of this entry are a set of hypothetical archaeal proteins. Their exact function has not, as yet, been defined. ; PDB: 1q7h_A.	8.53
			PF07796	DUF1638: Protein of unknown function (DUF1638); InterPro: IPR012437 This family contains sequences covering an approximately 270 amino acid stretch of a group of hypothetical proteins. These proteins are expressed by archaeal species of the Methanosarcina genus.	7.8
			PF02397	Bac_transf: Bacterial sugar transferase; InterPro: IPR003362 This family represents a conserved region from a number of different bacterial sugar transferases, involved in diverse biosynthesis pathways. Examples include galactosyl-P-P-undecaprenol synthetase (2.7.8.6 from EC), which transfers galatose-1-phosphate to the lipid precursor undecaprenol phosphate in the first steps of O-polysaccharide…	6.97
			PF07936	BDS_I_II: Antihypertensive protein BDS-I/II; InterPro: IPR012414 This family features the antihypertensive and antiviral proteins BDS-I (P11494 from SWISSPROT) and BDS-II (P59084 from SWISSPROT) expressed by Anemonia sulcata. BDS-I is organised into a triple-stranded antiparallel beta-sheet, with an additional small antiparallel beta-sheet at the N-terminus . Both peptides are known to specifical…	6.77
vir_25349-PVX_101625--490--526		[['Motif_5', 2.2000000000000002]]	PF09591	DUF2463: Protein of unknown function (DUF2463)	49.68
			PF07952	Toxin_trans: Clostridium neurotoxin, Translocation domain; InterPro: IPR012500 The Clostridium neurotoxin family is composed of tetanus neurotoxin and seven serotypes of botulinum neurotoxin. The structure of the botulinum neurotoxin reveals a four domain protein. The N-terminal catalytic domain (IPR000395 from INTERPRO), the central translocation domains and two receptor binding domains . Subseq…	32.38
			PF07070	Spo0M: SpoOM protein; InterPro: IPR009776 This family consists of several bacterial SpoOM proteins which are thought to control sporulation in Bacillus subtilis.Spo0M exerts certain negative effects on sporulation and its gene expression is controlled by sigmaH .	23.88
			PF00576	Transthyretin: HIUase/Transthyretin family; InterPro: IPR000895 Transthyretin (formerly prealbumin) is one of 3 thyroid hormone-binding proteins found in the blood of vertebrates . It is produced in the liver and circulates in the bloodstream, where it binds retinol and thyroxine (T4) . It differs from the other 2 hormone-binding proteins (T4-binding globulin and albumin) in 3 distinct ways: (1).…	14.88
			PF09343	DUF2460: Conserved hypothetical protein 2217 (DUF2460)	13.3
			PF03249	TSA: Type specific antigen; InterPro: IPR004933 There are several antigenic variants in Rickettsia tsutsugamushi, and a type-specific antigen (TSA) of 56-kilodaltons located on the rickettsial surface is responsible for the variation , . TSA proteins are probably integral membrane proteins. ; GO: 0016021 integral to membrane	13.01
			PF04921	XAP5: XAP5 protein; InterPro: IPR007005 These proteins are found in a wide range of eukaryotes. Their function is uncertain though they are nuclear proteins, possibly with DNA-binding activity.; GO: 0005634 nucleus	11.82
			PF10735	DUF2526: Protein of unknown function (DUF2526)	9.49
			PF03348	Serinc: Serine incorporator (Serinc); InterPro: IPR005016 This is a family of proteins which display differential expression in various tumour and cell lines. The function of these proteins is unknown. ; GO: 0016020 membrane	9.08
			PF02828	L27: L27 domain; InterPro: IPR014775 The L27 domain is found in receptor targeting proteins Lin-2 and Lin-7, as well as some protein kinases and human MPP2 protein.; PDB: 1y74_C 1zl8_B.	8.5
vir_25349-PVX_025690--189--211			PF10474	DUF2451: Protein of unknown function C-terminus (DUF2451)	25.82
			PF08127	Propeptide_C1: Peptidase family C1 propeptide; InterPro: IPR012599 This domain is found at the N-terminal of cathepsin B and cathepsin B-like peptidases that belong to MEROPS peptidase subfamily C1A. Cathepsin B are lysosomal cysteine proteinases belonging to the papain superfamily and are unique in their ability to act as both an endo- and an exopeptidases. They are synthesized as inactive zymog…	18.96
			PF05218	DUF713: Protein of unknown function (DUF713); InterPro: IPR007883 This family contains proteins of unknown function from Caenorhabditis elegans.	15.38
			PF02268	TFIIA_gamma_N: Transcription initiation factor IIA, gamma subunit, helical domain; InterPro: IPR015872 Transcription factor IIA (TFIIA) is one of several factors that form part of a transcription pre-initiation complex along with RNA polymerase II, the TATA-box-binding protein (TBP) and TBP-associated factors, on the TATA-box sequence upstream of the initiation start site. After initiation, some.…	9.84
			PF07342	DUF1474: Protein of unknown function (DUF1474); InterPro: IPR009942 This family consists of several bacterial proteins of around 100 residues in length. Members of this family seem to be found exclusively in Staphylococcus aureus. The function of this family is unknown.	9.62
			PF08145	BOP1NT: BOP1NT (NUC169) domain; InterPro: IPR012953 This N-terminal domain is found in BOP1-like WD40 proteins .; GO: 0006364 rRNA processing, 0005634 nucleus	7.79
			PF06567	Neural_ProG_Cyt: Neural chondroitin sulphate proteoglycan cytoplasmic domain; InterPro: IPR009505 This entry represents the C-terminal cytoplasmic domain of vertebrate neural chondroitin sulphate proteoglycans that contain EGF modules. Evidence has been accumulated to support the idea that neural proteoglycans are involved in various cellular events including mitogenesis, differentiation, axonal.…	7.75
			PF01763	Herpes_UL6: Herpesvirus UL6 like; InterPro: IPR002660 This family consists of various proteins from the Herpesviridae that are similar to herpes simplex virus type I UL6 virion protein. UL6 is essential for cleavage and packaging of the viral genome .; GO: 0006323 DNA packaging	7.21
			PF08165	FerA: FerA (NUC095) domain; InterPro: IPR012560 This is central domain A in proteins of the Ferlin family .; GO: 0016021 integral to membrane	6.84
			PF06531	DUF1108: Protein of unknown function (DUF1108); InterPro: IPR009494 This family consists of several bacterial proteins from Staphylococcus aureus as well as a number of phage proteins. The function of this family is unknown.	6.79
vir_25349-PVX_025690--190--211			PF10474	DUF2451: Protein of unknown function C-terminus (DUF2451)	26.9
			PF08127	Propeptide_C1: Peptidase family C1 propeptide; InterPro: IPR012599 This domain is found at the N-terminal of cathepsin B and cathepsin B-like peptidases that belong to MEROPS peptidase subfamily C1A. Cathepsin B are lysosomal cysteine proteinases belonging to the papain superfamily and are unique in their ability to act as both an endo- and an exopeptidases. They are synthesized as inactive zymog…	18.41
			PF02268	TFIIA_gamma_N: Transcription initiation factor IIA, gamma subunit, helical domain; InterPro: IPR015872 Transcription factor IIA (TFIIA) is one of several factors that form part of a transcription pre-initiation complex along with RNA polymerase II, the TATA-box-binding protein (TBP) and TBP-associated factors, on the TATA-box sequence upstream of the initiation start site. After initiation, some.…	10.19
			PF07342	DUF1474: Protein of unknown function (DUF1474); InterPro: IPR009942 This family consists of several bacterial proteins of around 100 residues in length. Members of this family seem to be found exclusively in Staphylococcus aureus. The function of this family is unknown.	9.59
			PF06567	Neural_ProG_Cyt: Neural chondroitin sulphate proteoglycan cytoplasmic domain; InterPro: IPR009505 This entry represents the C-terminal cytoplasmic domain of vertebrate neural chondroitin sulphate proteoglycans that contain EGF modules. Evidence has been accumulated to support the idea that neural proteoglycans are involved in various cellular events including mitogenesis, differentiation, axonal.…	7.96
			PF01763	Herpes_UL6: Herpesvirus UL6 like; InterPro: IPR002660 This family consists of various proteins from the Herpesviridae that are similar to herpes simplex virus type I UL6 virion protein. UL6 is essential for cleavage and packaging of the viral genome .; GO: 0006323 DNA packaging	7.04
			PF06531	DUF1108: Protein of unknown function (DUF1108); InterPro: IPR009494 This family consists of several bacterial proteins from Staphylococcus aureus as well as a number of phage proteins. The function of this family is unknown.	6.89
			PF09308	LuxQ-periplasm: LuxQ, periplasmic; InterPro: IPR015387 This entry represents the periplasmic sensor domain of the prokaryotic protein LuxQ, that assumes a structure consisting of two tandem Per/ARNT/Simple-minded (PAS) folds . ; PDB: 1zhh_B.	6.71
			PF08165	FerA: FerA (NUC095) domain; InterPro: IPR012560 This is central domain A in proteins of the Ferlin family .; GO: 0016021 integral to membrane	6.7
			PF08998	Epsilon_antitox: Bacterial epsilon antitoxin; InterPro: IPR015090 The epsilon antitoxin, produced by various prokaryotes, forms part of a post-segregational killing system, which is involved in the initiation of programmed cell death of plasmid-free cells. The protein is folded into a three-helix bundle that directly interacts with the zeta toxin, inactivating it . ; GO: 0015643 toxin binding,...	6.49
vir_25349-PVX_074690--348--365		[['Motif_7', 29.649999999999999]]	PF02183	HALZ: Homeobox associated leucine zipper; InterPro: IPR003106 This region is a plant specific leucine zipper that is always found associated with a homeobox . ; GO: 0003677 DNA binding, 0006355 regulation of transcription, DNA-dependent, 0005634 nucleus	24.52
			PF09039	Mu_I-gamma: Mu DNA binding, I gamma subdomain; InterPro: IPR015126 This domain is responsible for binding the DNA attachment sites at each end of the Mu genome. They adopt a secondary structure comprising a four helix bundle tightly packed around a hydrophobic core consisting of aliphatic and aromatic amino acid residues. Helices 1 and 2 are oriented antiparallel to each other. Helix 3 crosses...	17.21
			PF08471	Ribonuc_red_2_N: Class II vitamin B12-dependent ribonucleotide reductase; InterPro: IPR013678 This domain is found to the N terminus of the ribonucleotide reductase barrel domain (IPR000788 from INTERPRO). It occurs in bacterial class II ribonucleotide reductase proteins which depend upon coenzyme B12 (deoxyadenosylcobalamine) .	13.62
			PF04488	Gly_transf_sug: Glycosyltransferase sugar-binding region containing DXD motif; InterPro: IPR007577 The DXD motif is a short conserved motif found in many families of glycosyltransferases, which add a range of different sugars to other sugars, phosphates and proteins. DXD-containing glycosyltransferases all use nucleoside diphosphate sugars as donors and require divalent cations, usually manganese…	9.87
			PF09337	zf-H2C2: His(2)-Cys(2) zinc finger; InterPro: IPR015416 Zinc finger (Znf) domains are relatively small protein motifs that bind one or more zinc atoms, and which usually contain multiple finger-like protrusions that make tandem contacts with their target molecule. They were first identified as a DNA-binding motif in transcription factor TFIIIA from Xenopus laevis, however they are now recognised.…	9.7
			PF06125	DUF961: Bacterial protein of unknown function (DUF961); InterPro: IPR010365 This family consists of several hypothetical bacterial proteins of unknown function.	8.45
			PF10578	SVS_QK: Seminal vesicle protein repeat	7.4
			PF02474	NodA: Nodulation protein A (NodA); InterPro: IPR003484 Rhizobial nodulation (Nod) factors are signalling molecules secreted by root-nodulating rhizobia in response to flavanoids excreted by the host plant. They induce various symbiotic responses on the roots of the leguminous host plant at low concentrations, and are required for successful infection. Rhizobial Nod factors are lipo-chitooligosacc…	6.05
			PF08008	Viral_cys_rich: Viral cysteine rich; InterPro: IPR012641 Members of this family are polydna viral proteins that contain a cysteine rich motif . Some members of this family have multiple copies of this domain.; PDB: 1xj1_A 1xi7_A.	5.58
			PF10537	WAC_Acf1_DNA_bd: ATP-utilising chromatin assembly and remodelling N-terminal	5.55
vir_25349-PVX_074690--347--365		[['Motif_7', 44.969999999999999]]	PF02183	HALZ: Homeobox associated leucine zipper; InterPro: IPR003106 This region is a plant specific leucine zipper that is always found associated with a homeobox . ; GO: 0003677 DNA binding, 0006355 regulation of transcription, DNA-dependent, 0005634 nucleus	23.32
			PF09039	Mu_I-gamma: Mu DNA binding, I gamma subdomain; InterPro: IPR015126 This domain is responsible for binding the DNA attachment sites at each end of the Mu genome. They adopt a secondary structure comprising a four helix bundle tightly packed around a hydrophobic core consisting of aliphatic and aromatic amino acid residues. Helices 1 and 2 are oriented antiparallel to each other. Helix 3 crosses...	14.44
			PF08471	Ribonuc_red_2_N: Class II vitamin B12-dependent ribonucleotide reductase; InterPro: IPR013678 This domain is found to the N terminus of the ribonucleotide reductase barrel domain (IPR000788 from INTERPRO). It occurs in bacterial class II ribonucleotide reductase proteins which depend upon coenzyme B12 (deoxyadenosylcobalamine) .	12.85
			PF04488	Gly_transf_sug: Glycosyltransferase sugar-binding region containing DXD motif; InterPro: IPR007577 The DXD motif is a short conserved motif found in many families of glycosyltransferases, which add a range of different sugars to other sugars, phosphates and proteins. DXD-containing glycosyltransferases all use nucleoside diphosphate sugars as donors and require divalent cations, usually manganese…	9.39
			PF09337	zf-H2C2: His(2)-Cys(2) zinc finger; InterPro: IPR015416 Zinc finger (Znf) domains are relatively small protein motifs that bind one or more zinc atoms, and which usually contain multiple finger-like protrusions that make tandem contacts with their target molecule. They were first identified as a DNA-binding motif in transcription factor TFIIIA from Xenopus laevis, however they are now recognised.…	9.23
			PF06125	DUF961: Bacterial protein of unknown function (DUF961); InterPro: IPR010365 This family consists of several hypothetical bacterial proteins of unknown function.	8.6
			PF09322	DUF1979: Domain of unknown function (DUF1979); InterPro: IPR015401 This N-terminal domain is functionally uncharacterised and found in various Oryza sativa (Rice) mutator-like transposases.	7.39
			PF10578	SVS_QK: Seminal vesicle protein repeat	7.26
			PF08410	DUF1737: Domain of unknown function (DUF1737); InterPro: IPR013619 This domain of unknown function is found at the N terminus of bacterial and viral hypothetical proteins.	6.32
			PF02375	JmjN: jmjN domain; InterPro: IPR003349 Jumonji protein is required for neural tube formation in mice .There is evidence of domain swapping within the jumonji family of transcription factors . This domain is often associated with JmjC (see IPR003347 from INTERPRO).	6.29
vir_25349-PVX_109790--81--91	[1]	[['Motif_1', 85.079999999999998]]	PF05795	Plasmodium_Vir: Plasmodium vivax Vir protein; InterPro: IPR008780 This family consists of several Vir proteins specific to Plasmodium vivax. The vir genes are present at about 600-1,000 copies per haploid genome and encode proteins that are immunovariant in natural infections, indicating that they may have a functional role in establishing chronic infection through antigenic variation .	66.32
			PF09022	Staphostatin_A: Staphostatin A; InterPro: IPR015112 The staphostatin A polypeptide chain folds into a slightly deformed, eight-stranded beta-barrel, with strands beta-4 through beta-8 forming an antiparallel sheet while the N-terminus forms a psi-loop motif. Members of this family constitute a class of cysteine protease inhibitors distinct in the fold and the mechanism of action from any known...	18.17
			PF02295	z-alpha: Adenosine deaminase z-alpha domain; InterPro: IPR000607 Double-stranded RNA-specific adenosine deaminase () converts multiple adenosines to inosines and creates I/U mismatched base pairs in double-helical RNA substrates without apparent sequence specificity. DRADA has been found to modify adenosines in AU-rich regions more frequently, probably due to the relative...	15.08
			PF08366	LLGL: LLGL2; InterPro: IPR013577 This domain is found in lethal giant larvae homologue 2 (LLGL2) proteins and syntaxin-binding proteins like tomosyn . It has been identified in eukaryotes and tends to be found together with WD repeats (IPR001680 from INTERPRO).	14.94
			PF07879	PHB_acc_N: PHB/PHA accumulation regulator DNA-binding domain; InterPro: IPR012909 This domain is found at the N-terminus of the polyhydroxyalkanoate (PHA) synthesis regulators. These regulators have been shown to directly bind DNA and PHA . The invariant nature of this domain compared to the C-terminal IPR007897 from INTERPRO domain(s) suggests that it contains the DNA-binding function.	14.54
			PF05322	NinE: NINE Protein; InterPro: IPR007986 This family consists of NINE proteins from several bacteriophage and from Escherichia coli.	11.91
			PF06556	ASFV_p27: IAP-like protein p27 C-terminus; InterPro: IPR010549 This entry represents the C-terminal region of the African swine fever virus (ASFV) IAP-like protein p27. This domain is found in conjunction with IPR001370 from INTERPRO. It has been suggested that the domain may be incoded by the gene involved in aspects of infection in the arthropod host, ticks of the genus Ornithodoros .	8.25
			PF06502	Equine_IAV_S2: Equine infectious anaemia virus S2 protein; InterPro: IPR009480 This family consists of several equine infectious anaemia virus S2 proteins. The function of this family is unknown.	8.03
			PF04804	Bunya_NSM: Non-structural protein NSM; InterPro: IPR006889 This is a family of plant infecting tospovirus NSM proteins a number of which contain the phospholipase A2 histidine active site, IPR001211 from INTERPRO.	7.62
			PF04805	Pox_E10: E10-like protein conserved region; InterPro: IPR006890 This is a family of poxvirus proteins.	7.46
vir_25349-PVX_032190--10--113	[1]	[['Motif_1', 28.370000000000001]]	PF05795	Plasmodium_Vir: Plasmodium vivax Vir protein; InterPro: IPR008780 This family consists of several Vir proteins specific to Plasmodium vivax. The vir genes are present at about 600-1,000 copies per haploid genome and encode proteins that are immunovariant in natural infections, indicating that they may have a functional role in establishing chronic infection through antigenic variation .	43.29
			PF07757	AdoMet_MTase: Predicted AdoMet-dependent methyltransferase; InterPro: IPR011671 These sequences are derived from hypothetical eukaryotic proteins. The region in question is approximately 300 residues long.	11.53
			PF00429	TLV_coat: ENV polyprotein (coat polyprotein); InterPro: IPR002050 Enveloped viruses such as Human immunodeficiency virus 1, influenza virus, and Ebola virus express a surface glycoprotein that mediates both cell attachment and fusion of viral and cellular membranes. The ENV polyprotein (coat polyprotein) usually contains two coat proteins which differ depending on the source. The structure of...	10.57
			PF03198	Glyco_hydro_72: Glycolipid anchored surface protein (GAS1); InterPro: IPR004886 This family is a group of yeast glycolipid proteins anchored to the membrane. It includes Candida albicans pH-regulated protein, which is required for apical growth and plays a role in morphogenesis and Saccharomyces cerevisiae glycolipid anchored surface protein.	10.16
			PF03618	DUF299: Domain of unknown function (DUF299); InterPro: IPR005177 This is a family of bacterial proteins with no known function.	9.24
			PF05040	HS2ST: Heparan sulfate 2-O-sulfotransferase (HS2ST); InterPro: IPR007734 Heparan sulphate (HS) is a long unbranched polysaccharide found covalently attached to various proteins at the cell surface and in the extracellular matrix, where it acts as a co-receptor for a number of growth factors, morphogens, and adhesion proteins. HS-O-sulphotransferase (Hs2st) occupies a critical position in the succ…	9.23
			PF01406	tRNA-synt_1e: tRNA synthetases class I (C) catalytic domain; InterPro: IPR015803 The aminoacyl-tRNA synthetases (6.1.1. from EC) catalyse the attachment of an amino acid to its cognate transfer RNA molecule in a highly specific two-step reaction. These proteins differ widely in size and oligomeric state, and have limited sequence homology . The 20 aminoacyl-tRNA synthetases are divided into two...	7.64
			PF09639	YjcQ: YjcQ protein	7.53
			PF06129	Chordopox_G3: Chordopoxvirus G3 protein; InterPro: IPR010367 This family consists of several Chordopoxvirus specific G3 proteins. The function of this family is unknown.	7.49
			PF07491	PPI_Ypi1: Protein phosphatase inhibitor; InterPro: IPR011107 These proteins include Ypi1, a novel Saccharomyces cerevisiae type 1 protein phosphatase inhibitor and ppp1r11/hcgv (O60927 from SWISSPROT), annotated as having protein phosphatase inhibitor activity .	5.24
vir_25349-PVX_070690--41--59	[1]	[['Motif_1', 68.829999999999998]]	PF02428	Prot_inhib_II: Potato type II proteinase inhibitor family; InterPro: IPR003465 Peptide proteinase inhibitors can be found as single domain proteins or as single or multiple domains within proteins; these are referred to as either simple or compound inhibitors, respectively. In many cases they are synthesised as part of a larger precursor protein, either as a prepropeptide or as an N-terminal doma…	41.35
			PF08910	DUF1855: Protein of unknown function (DUF1855); InterPro: IPR015006 This entry consists of several hypothetical eukaryotic proteins of unknown function.	26.45
			PF05795	Plasmodium_Vir: Plasmodium vivax Vir protein; InterPro: IPR008780 This family consists of several Vir proteins specific to Plasmodium vivax. The vir genes are present at about 600-1,000 copies per haploid genome and encode proteins that are immunovariant in natural infections, indicating that they may have a functional role in establishing chronic infection through antigenic variation .	24.84
			PF03214	RGP: Reversibly glycosylated polypeptide; InterPro: IPR004901 Alpha-1,4-glucan-protein synthase catalyses the reaction: protein + UDP-D-glucose = alpha-D-glucosyl-protein + UDP.. The enzyme has a possible role in the synthesis of cell wall polysaccharides in plants . It is found associated with the cell wall, with the highest concentrations in the plasmodesmata. It is also...	20.98
			PF05499	DMAP1: DNA methyltransferase 1-associated protein 1 (DMAP1); InterPro: IPR008468 DNA methylation can contribute to transcriptional silencing through several transcriptionally repressive complexes, which include methyl-CpG binding domain proteins (MBDs) and histone deacetylases (HDACs). The chief enzyme that maintains mammalian DNA methylation, DNMT1, can also establish a repressive transcription.…	18.9
			PF08888	HopJ: HopJ type III effector protein; InterPro: IPR014984 Pathovars of Pseudomonas syringae interact with their plant hosts via the action of Hrp outer protein (Hop) effector proteins, injected into plant cells by the type III secretion system. The proteins are called HopJ after the original member HopPmaJ .	16.97
			PF03002	Somatostatin: Somatostatin/Cortistatin family; InterPro: IPR004250 Somatostatin inhibits the release of the pituitary growth hormone, somatotropin and inhibits the release of glucagon and insulin from the pancreas of fasted animals. Cortistatin is a cortical neuropeptide with neuronal depressant and sleep-modulating properties .; GO: 0005179 hormone activity, 0005576 extracellular region; PDB: 1p…	16.35
			PF07600	DUF1564: Protein of unknown function (DUF1564); InterPro: IPR011458 This is a family of paralogous proteins in Leptospira interrogans. Several (e.g. Q8F4V2 from SWISSPROT) have been annotated as possible CopG-like transcriptional regulators (see IPR002145 from INTERPRO).	16.21
			PF06338	ComK: ComK protein; InterPro: IPR010461 This family consists of several bacterial ComK proteins. ComK of Bacillus subtilis is a positive autoregulatory protein occupying a central position in the competence-signal-transduction network. It positively regulates the transcription of late competence genes, which specify morphogenetic and structural proteins necessary for construction of the DNA-bindi…	10.71
			PF05397	GAL11: Transcription regulatory protein GAL11; InterPro: IPR008626 This family contains Saccharomyces cerevisiae GAL11 proteins. Gal11 and Sin4 proteins are Saccharomyces cerevisiae global transcription factors that regulate transcription of a variety of genes, both positively and negatively. Gal11, in a major part, functions in the activation of transcription, whereas Sin4 has an opposite role,.…	9.12
vir_25349-PVX_109795--77--94	[1]	[['Motif_1', 69.519999999999996]]	PF02428	Prot_inhib_II: Potato type II proteinase inhibitor family; InterPro: IPR003465 Peptide proteinase inhibitors can be found as single domain proteins or as single or multiple domains within proteins; these are referred to as either simple or compound inhibitors, respectively. In many cases they are synthesised as part of a larger precursor protein, either as a prepropeptide or as an N-terminal doma…	43.32
			PF05795	Plasmodium_Vir: Plasmodium vivax Vir protein; InterPro: IPR008780 This family consists of several Vir proteins specific to Plasmodium vivax. The vir genes are present at about 600-1,000 copies per haploid genome and encode proteins that are immunovariant in natural infections, indicating that they may have a functional role in establishing chronic infection through antigenic variation .	26.8
			PF05499	DMAP1: DNA methyltransferase 1-associated protein 1 (DMAP1); InterPro: IPR008468 DNA methylation can contribute to transcriptional silencing through several transcriptionally repressive complexes, which include methyl-CpG binding domain proteins (MBDs) and histone deacetylases (HDACs). The chief enzyme that maintains mammalian DNA methylation, DNMT1, can also establish a repressive transcription.…	19.72
			PF03214	RGP: Reversibly glycosylated polypeptide; InterPro: IPR004901 Alpha-1,4-glucan-protein synthase catalyses the reaction: protein + UDP-D-glucose = alpha-D-glucosyl-protein + UDP.. The enzyme has a possible role in the synthesis of cell wall polysaccharides in plants . It is found associated with the cell wall, with the highest concentrations in the plasmodesmata. It is also...	19.2
			PF08910	DUF1855: Protein of unknown function (DUF1855); InterPro: IPR015006 This entry consists of several hypothetical eukaryotic proteins of unknown function.	17.91
			PF08888	HopJ: HopJ type III effector protein; InterPro: IPR014984 Pathovars of Pseudomonas syringae interact with their plant hosts via the action of Hrp outer protein (Hop) effector proteins, injected into plant cells by the type III secretion system. The proteins are called HopJ after the original member HopPmaJ .	17.9
			PF07600	DUF1564: Protein of unknown function (DUF1564); InterPro: IPR011458 This is a family of paralogous proteins in Leptospira interrogans. Several (e.g. Q8F4V2 from SWISSPROT) have been annotated as possible CopG-like transcriptional regulators (see IPR002145 from INTERPRO).	16.75
			PF03002	Somatostatin: Somatostatin/Cortistatin family; InterPro: IPR004250 Somatostatin inhibits the release of the pituitary growth hormone, somatotropin and inhibits the release of glucagon and insulin from the pancreas of fasted animals. Cortistatin is a cortical neuropeptide with neuronal depressant and sleep-modulating properties .; GO: 0005179 hormone activity, 0005576 extracellular region; PDB: 1p…	15.11
			PF06338	ComK: ComK protein; InterPro: IPR010461 This family consists of several bacterial ComK proteins. ComK of Bacillus subtilis is a positive autoregulatory protein occupying a central position in the competence-signal-transduction network. It positively regulates the transcription of late competence genes, which specify morphogenetic and structural proteins necessary for construction of the DNA-bindi…	11.53
			PF05397	GAL11: Transcription regulatory protein GAL11; InterPro: IPR008626 This family contains Saccharomyces cerevisiae GAL11 proteins. Gal11 and Sin4 proteins are Saccharomyces cerevisiae global transcription factors that regulate transcription of a variety of genes, both positively and negatively. Gal11, in a major part, functions in the activation of transcription, whereas Sin4 has an opposite role,.…	9.6
vir_25349-PVX_000020--41--61	[1]	[['Motif_1', 78.170000000000002]]	PF05795	Plasmodium_Vir: Plasmodium vivax Vir protein; InterPro: IPR008780 This family consists of several Vir proteins specific to Plasmodium vivax. The vir genes are present at about 600-1,000 copies per haploid genome and encode proteins that are immunovariant in natural infections, indicating that they may have a functional role in establishing chronic infection through antigenic variation .	48.38
			PF05112	Baculo_p47: Baculovirus P47 protein; InterPro: IPR007799 This family consists of unidentified baculoviral p47 proteins which is one of the primary components of Autographa californica multinucleocapsid polyhedrovirus encoded RNA polymerase, which initiates transcription from late and very late promoters . ; GO: 0046782 regulation of viral transcription	34.27
			PF05414	DUF1717: Viral domain of unknown function (DUF1717); InterPro: IPR008745 The domain is found towards the N terminus of the polyprotein of Malus x domestica stem grooving virus, Citrus tatter leaf virus and from Pear black necrotic leaf spot virus, its function is unknown , .	14.79
			PF04825	Rad21_Rec8_N: N terminus of Rad21 / Rec8 like protein; InterPro: IPR006910 This domain represents a conserved N-terminal region found in eukaryotic cohesins of the Rad21, Rec8 and Scc1 families. Rad21/Rec8 like proteins mediate sister chromatid cohesion during mitosis and meiosis, as part of the cohesin complex . Cohesion is necessary for homologous recombination (including double-strand break re…	14.74
			PF09461	PcF: Phytotoxin PcF protein	14.2
			PF08355	EF_assoc_1: EF hand associated; InterPro: IPR013566 This region typically appears on the C terminus of EF hands in GTP-binding proteins such as Arht/Rhot (may be involved in mitochondrial homeostasis and apoptosis). The EF hand associated region is found in yeast, vertebrates and plants.	10.95
			PF08092	Toxin_22: Magi peptide toxin family; InterPro: IPR012627 This family consists of Magi peptide toxins (Magi 1, 2 and 5) isolated from the venom of Hexathelidae spider. These insecticidal peptide toxins bind to sodium channels and induce flaccid paralysis when injected into lepidopteran larvae. However, these peptides are not toxic to mice when injected intracranially at 20 pmol/g.; GO: 0019871...	9.85
			PF04833	COBRA: COBRA-like protein; InterPro: IPR006918 This is a family of plant proteins believed to be phytochelatin synthetases. This enzyme is responsible for the production of phytochelatins, small glutamic acid, cysteine and glycine-rich peptides, produced in response to cadmium stress. In yeast it would appear that this activity is performed by glutathione synthetase (GSH2) (6.3.2.3 from EC), sugg…	9.12
			PF08730	Rad33: Rad33; InterPro: IPR014841 Rad33 is involved in nucleotide excision repair (NER). NER is the main pathway for repairing DNA lesions induced by UV. Cells deleted for RAD33 display intermediate UV sensitivity that is epistatic with NER .	7.99
			PF08097	Toxin_26: Hefutoxin family Conotoxin T-superfamily; InterPro: IPR012631 This family consists of the T-superfamily of conotoxins. Eight different T-superfamily peptides from five Conus species were identified. These peptides share a consensus signal sequence, and a conserved arrangement of cysteine residues. T-superfamily peptides were found expressed in venom ducts of all major feeding types of...	7.8
vir_25349-PVX_109795--77--93	[1]	[['Motif_1', 70.079999999999998]]	PF02428	Prot_inhib_II: Potato type II proteinase inhibitor family; InterPro: IPR003465 Peptide proteinase inhibitors can be found as single domain proteins or as single or multiple domains within proteins; these are referred to as either simple or compound inhibitors, respectively. In many cases they are synthesised as part of a larger precursor protein, either as a prepropeptide or as an N-terminal doma…	43.79
			PF05795	Plasmodium_Vir: Plasmodium vivax Vir protein; InterPro: IPR008780 This family consists of several Vir proteins specific to Plasmodium vivax. The vir genes are present at about 600-1,000 copies per haploid genome and encode proteins that are immunovariant in natural infections, indicating that they may have a functional role in establishing chronic infection through antigenic variation .	24.32
			PF03214	RGP: Reversibly glycosylated polypeptide; InterPro: IPR004901 Alpha-1,4-glucan-protein synthase catalyses the reaction: protein + UDP-D-glucose = alpha-D-glucosyl-protein + UDP.. The enzyme has a possible role in the synthesis of cell wall polysaccharides in plants . It is found associated with the cell wall, with the highest concentrations in the plasmodesmata. It is also...	19.58
			PF08888	HopJ: HopJ type III effector protein; InterPro: IPR014984 Pathovars of Pseudomonas syringae interact with their plant hosts via the action of Hrp outer protein (Hop) effector proteins, injected into plant cells by the type III secretion system. The proteins are called HopJ after the original member HopPmaJ .	18.41
			PF08910	DUF1855: Protein of unknown function (DUF1855); InterPro: IPR015006 This entry consists of several hypothetical eukaryotic proteins of unknown function.	18.38
			PF07600	DUF1564: Protein of unknown function (DUF1564); InterPro: IPR011458 This is a family of paralogous proteins in Leptospira interrogans. Several (e.g. Q8F4V2 from SWISSPROT) have been annotated as possible CopG-like transcriptional regulators (see IPR002145 from INTERPRO).	17.11
			PF03002	Somatostatin: Somatostatin/Cortistatin family; InterPro: IPR004250 Somatostatin inhibits the release of the pituitary growth hormone, somatotropin and inhibits the release of glucagon and insulin from the pancreas of fasted animals. Cortistatin is a cortical neuropeptide with neuronal depressant and sleep-modulating properties .; GO: 0005179 hormone activity, 0005576 extracellular region; PDB: 1p…	15.52
			PF06338	ComK: ComK protein; InterPro: IPR010461 This family consists of several bacterial ComK proteins. ComK of Bacillus subtilis is a positive autoregulatory protein occupying a central position in the competence-signal-transduction network. It positively regulates the transcription of late competence genes, which specify morphogenetic and structural proteins necessary for construction of the DNA-bindi…	11.81
			PF05397	GAL11: Transcription regulatory protein GAL11; InterPro: IPR008626 This family contains Saccharomyces cerevisiae GAL11 proteins. Gal11 and Sin4 proteins are Saccharomyces cerevisiae global transcription factors that regulate transcription of a variety of genes, both positively and negatively. Gal11, in a major part, functions in the activation of transcription, whereas Sin4 has an opposite role,.…	9.97
			PF05182	Fip1: Fip1 motif; InterPro: IPR007854 This short motif is about 40 amino acids in length. In the Fip1 protein that is a component of a Saccharomyces cerevisiae pre-mRNA polyadenylation factor that directly interacts with poly(A) polymerase . This region of Fip1 is needed for the interaction with the Yth1 subunit of the complex and for specific polyadenylation of the cleaved mRNA precursor .	8.55
vir_25349-PVX_070690--42--59	[1]	[['Motif_1', 69.519999999999996]]	PF02428	Prot_inhib_II: Potato type II proteinase inhibitor family; InterPro: IPR003465 Peptide proteinase inhibitors can be found as single domain proteins or as single or multiple domains within proteins; these are referred to as either simple or compound inhibitors, respectively. In many cases they are synthesised as part of a larger precursor protein, either as a prepropeptide or as an N-terminal doma…	43.32
			PF05795	Plasmodium_Vir: Plasmodium vivax Vir protein; InterPro: IPR008780 This family consists of several Vir proteins specific to Plasmodium vivax. The vir genes are present at about 600-1,000 copies per haploid genome and encode proteins that are immunovariant in natural infections, indicating that they may have a functional role in establishing chronic infection through antigenic variation .	26.8
			PF05499	DMAP1: DNA methyltransferase 1-associated protein 1 (DMAP1); InterPro: IPR008468 DNA methylation can contribute to transcriptional silencing through several transcriptionally repressive complexes, which include methyl-CpG binding domain proteins (MBDs) and histone deacetylases (HDACs). The chief enzyme that maintains mammalian DNA methylation, DNMT1, can also establish a repressive transcription.…	19.72
			PF03214	RGP: Reversibly glycosylated polypeptide; InterPro: IPR004901 Alpha-1,4-glucan-protein synthase catalyses the reaction: protein + UDP-D-glucose = alpha-D-glucosyl-protein + UDP.. The enzyme has a possible role in the synthesis of cell wall polysaccharides in plants . It is found associated with the cell wall, with the highest concentrations in the plasmodesmata. It is also...	19.2
			PF08910	DUF1855: Protein of unknown function (DUF1855); InterPro: IPR015006 This entry consists of several hypothetical eukaryotic proteins of unknown function.	17.91
			PF08888	HopJ: HopJ type III effector protein; InterPro: IPR014984 Pathovars of Pseudomonas syringae interact with their plant hosts via the action of Hrp outer protein (Hop) effector proteins, injected into plant cells by the type III secretion system. The proteins are called HopJ after the original member HopPmaJ .	17.9
			PF07600	DUF1564: Protein of unknown function (DUF1564); InterPro: IPR011458 This is a family of paralogous proteins in Leptospira interrogans. Several (e.g. Q8F4V2 from SWISSPROT) have been annotated as possible CopG-like transcriptional regulators (see IPR002145 from INTERPRO).	16.75
			PF03002	Somatostatin: Somatostatin/Cortistatin family; InterPro: IPR004250 Somatostatin inhibits the release of the pituitary growth hormone, somatotropin and inhibits the release of glucagon and insulin from the pancreas of fasted animals. Cortistatin is a cortical neuropeptide with neuronal depressant and sleep-modulating properties .; GO: 0005179 hormone activity, 0005576 extracellular region; PDB: 1p…	15.11
			PF06338	ComK: ComK protein; InterPro: IPR010461 This family consists of several bacterial ComK proteins. ComK of Bacillus subtilis is a positive autoregulatory protein occupying a central position in the competence-signal-transduction network. It positively regulates the transcription of late competence genes, which specify morphogenetic and structural proteins necessary for construction of the DNA-bindi…	11.53
			PF05397	GAL11: Transcription regulatory protein GAL11; InterPro: IPR008626 This family contains Saccharomyces cerevisiae GAL11 proteins. Gal11 and Sin4 proteins are Saccharomyces cerevisiae global transcription factors that regulate transcription of a variety of genes, both positively and negatively. Gal11, in a major part, functions in the activation of transcription, whereas Sin4 has an opposite role,.…	9.6
vir_25349-PVX_180275--191--200	[1]		PF05198	IF3_N: Translation initiation factor IF-3, N-terminal domain; InterPro: IPR001288 Initiation factor 3 (IF-3) (gene infC) is one of the three factors required for the initiation of protein biosynthesis in bacteria. IF-3 is thought to function as a fidelity factor during the assembly of the ternary initiation complex which consist of the 30S ribosomal subunit, the initiator tRNA and the messenger...	25.04
			PF04736	Eclosion: Eclosion hormone; InterPro: IPR006825 Eclosion hormone is an insect neuropeptide that triggers the performance of ecdysis behaviour, which causes shedding of the old cuticle at the end of a molt , .; GO: 0008255 ecdysis-triggering hormone activity, 0007218 neuropeptide signaling pathway, 0018990 ecdysis, chitin-based cuticle	19.24
			PF09197	Rap1-DNA-bind: Rap1, DNA-binding; InterPro: IPR015280 Members of this entry, which are predominantly found in the yeast protein Rap1, assume a secondary structure consisting of a three-helix bundle and an N-terminal arm. They contain an Arg-Asp-Arg-Lys sequence that interacts with an ACAregion in the 3, region of the DNA-binding site . ; PDB: 1ign_B.	14.57
			PF01678	DAP_epimerase: Diaminopimelate epimerase; InterPro: IPR001653 Bacteria, plants and fungi metabolise aspartic acid to produce four amino acids - lysine, threonine, methionine and isoleucine - in a series of reactions known as the aspartate pathway. Additionally, several important metabolic intermediates are produced by these reactions, such as diaminopimelic acid, an essential component of bacteri…	11.51
			PF09415	DUF2008: Protein of unknown function (DUF2008)	11.29
			PF08969	DUF1873: Domain of unknown function (DUF1873); InterPro: IPR015063 This protein is predominantly found in the amino terminal region of Ubiquitin carboxyl-terminal hydrolase 8 (USP8). It has no known function. ; PDB: 2a9u_A.	8.58
			PF08562	Crisp: Crisp; InterPro: IPR013871 This entry is found on Crisp proteins which contain IPR001283 from INTERPRO and has been termed the Crisp domain. It is found in the mammalian reproductive tract and the venom of reptiles, and has been shown to regulate ryanodine receptor Ca2+ signalling . It contains 10 conserved cysteines which are all involved in disulphide bonds and is structurally related...	7.39
			PF04497	Pox_E2: Poxvirus E2 protein; InterPro: IPR007585 Protein E2 is encoded by pox viruses and its function is unknown.	6.47
			PF09332	Mcm10: Mcm10 replication factor; InterPro: IPR015411 Mcm10 is a eukaryotic DNA replication factor that regulates the stability and chromatin association of DNA polymerase alpha .	6.45
			PF08763	Ca_chan_IQ: Voltage gated calcium channel IQ domain; InterPro: IPR014873 Ca2+ ions are unique in that they not only carry charge but they are also the most widely used of diffusible second messengers. Voltage-dependent Ca2+ channels (VDCC) are a family of molecules that allow cells to couple electrical activity to intracellular Ca2+ signalling. The opening and closing of these channels by depolar…	6.12
vir_25349-PVX_096930--1--106	[1, 9]	[['Motif_1', 88.760000000000005]]	PF05795	Plasmodium_Vir: Plasmodium vivax Vir protein; InterPro: IPR008780 This family consists of several Vir proteins specific to Plasmodium vivax. The vir genes are present at about 600-1,000 copies per haploid genome and encode proteins that are immunovariant in natural infections, indicating that they may have a functional role in establishing chronic infection through antigenic variation .	95.95
			PF09774	Cid2: Caffeine-induced death protein 2	18.39
			PF06022	Cir_Bir_Yir: Plasmodium variant antigen protein Cir/Yir/Bir; InterPro: IPR006477 This group of sequences identifies a large paralogous family of variant antigens from several Plasmodium species (P. yoelii, P. berghei and P. chabaudi). It is not believed that there are any orthologs of this family in P. falciparum.	18.14
			PF00798	Arena_glycoprot: Arenavirus glycoprotein; InterPro: IPR001535 Arenaviruses are single stranded RNA viruses. The arenavirus S RNAs that have been characterised include conserved terminal sequences, an ambisense arrangement of the coding regions for the precursor glycoprotein (GPC) and nucleocapsid (N) proteins and an intergenic region capable of forming a base-paired "hairpin" structure. The matur…	14.62
			PF10140	essB: Predicted membrane protein essB	12.69
			PF09906	DUF2135: Uncharacterized protein conserved in bacteria (DUF2135)	12.59
			PF09516	RE_CfrBI: Bsp6I restriction endonuclease BstXI restriction endonuclease CfrBI restriction endonuclease	12.22
			PF09274	ParG: ParG; InterPro: IPR015354 This domain is found in a family of plasmid partition proteins; it adopts a ribbon-helix-helix fold, with a core of four alpha-helices. The proteins are an essential component of the DNA partition complex of the multidrug resistance plasmid TP228 . ; PDB: 1p94_A.	9.26
			PF05198	IF3_N: Translation initiation factor IF-3, N-terminal domain; InterPro: IPR001288 Initiation factor 3 (IF-3) (gene infC) is one of the three factors required for the initiation of protein biosynthesis in bacteria. IF-3 is thought to function as a fidelity factor during the assembly of the ternary initiation complex which consist of the 30S ribosomal subunit, the initiator tRNA and the messenger...	8.0
			PF05523	FdtA: WxcM-like, C-terminal; InterPro: IPR008894 This group contains proteins which have a wide range of Swiss-Prot annotations, from 'hypothetical protein', 'lipopolysaccharide biosynthesis protein' to 'bifunctional acetyl transferase/isomerase'.	7.68
vir_25349-PVX_109795--7--69	[6, 9]	[['Motif_6', 46.920000000000002]]	PF05086	Dicty_REP: Dictyostelium (Slime Mold) REP protein; InterPro: IPR007778 This family consists of REP proteins from a number of Dictyostelium species (Slime molds). REP protein is probably involved in transcription regulation and control of DNA replication, specifically the amplification of plasmid at low copy numbers. The formation of homomultimers may be required for their regulatory activity .	29.01
			PF05514	HR_lesion: HR-like lesion-inducing; InterPro: IPR008637 This is a family of plant proteins that are associated with the hypersensitive response (HR) pathway of defence against plant pathogens.	22.53
			PF01117	Aerolysin: Aerolysin toxin; InterPro: IPR005830 This family represents the pore forming lobe of aerolysin, and the related toxins hemolysin and the leukocidin S subunit. Aerolysin is a cytolytic toxin exported by Aeromonas hydrophila, a Gram-negative bacterium associated with diarrhoeal diseases and deep wound infections . The mature toxin binds to eukaryotic cells and aggregates to form...	15.94
			PF05503	Pox_G7: Poxvirus G7-like; InterPro: IPR008787 This family of proteins which include vaccinia virus G7L and fowlpox virus FPV120 are associated with the intracellualar mature virus particle. The function of this family of proteins is not known.	15.68
			PF05795	Plasmodium_Vir: Plasmodium vivax Vir protein; InterPro: IPR008780 This family consists of several Vir proteins specific to Plasmodium vivax. The vir genes are present at about 600-1,000 copies per haploid genome and encode proteins that are immunovariant in natural infections, indicating that they may have a functional role in establishing chronic infection through antigenic variation .	15.31
			PF00540	Gag_p17: gag gene protein p17 (matrix protein); InterPro: IPR000071 Retroviral matrix proteins (or major core proteins) are components of envelope-associated capsids, which line the inner surface of virus envelopes and are associated with viral membranes . Matrix proteins are produced as part of Gag precursor polyproteins. During viral maturation, the Gag polyprotein is cleaved into major structu…	11.4
			PF09862	DUF2089: Uncharacterized protein conserved in bacteria (DUF2089)	7.14
			PF00799	Gemini_AL1: Geminivirus Rep catalytic domain; InterPro: IPR001191 Geminiviruses are characterised by a genome of circular single-stranded DNA encapsidated in twinned (geminate) quasi-isometric particles, from which the group derives its name . Most geminiviruses can be divided into two subgroups on the basis of host range and/or insect vector: i.e.those that infect dicotyledenous plants and are...	6.93
			PF10020	DUF2262: Uncharacterized protein conserved in bacteria (DUF2262)	6.9
			PF04027	DUF371: Domain of unknown function (DUF371); InterPro: IPR007171 This is an archaeal family of unknown function.	6.58
vir_25349-PVX_031690--89--105	[1]	[['Motif_1', 61.82]]	PF05567	Neisseria_PilC: Neisseria PilC protein; InterPro: IPR008707 This domain consists of several PilC protein sequences from Neisseria gonorrhoeae and Neisseria meningitidis. PilC is a phase-variable protein associated with pilus-mediated adherence of pathogenic Neisseria to target cells .	27.97
			PF03539	Spuma_A9PTase: Spumavirus aspartic protease (A9); InterPro: IPR001641 Peptidases are grouped into clans and families. Clans are groups of families for which there is evidence of common ancestry. Each clan is identified with two letters, the first representing the catalytic type of the families included in the clan (with the letter 'P' being used for a clan containing families of more than one...	25.51
			PF05795	Plasmodium_Vir: Plasmodium vivax Vir protein; InterPro: IPR008780 This family consists of several Vir proteins specific to Plasmodium vivax. The vir genes are present at about 600-1,000 copies per haploid genome and encode proteins that are immunovariant in natural infections, indicating that they may have a functional role in establishing chronic infection through antigenic variation .	23.73
			PF04188	Mannosyl_trans2: Mannosyltransferase (PIG-V)); InterPro: IPR007315 This is a family of eukaryotic ER membrane proteins that are involved in the synthesis of glycosylphosphatidylinositol (GPI), a glycolipid that anchors many proteins to the eukaryotic cell surface. Proteins in this family are involved in transferring the second mannose in the biosynthetic pathway of GPI .	19.33
			PF00898	Orbi_VP2: Orbivirus outer capsid protein VP2; InterPro: IPR001742 This family contains the outer capsid, VP2 proteins from the orbiviruses; these are dsRNA viruses belonging to the Reoviridae. VP2 acts as an anchor for VP1 and VP3 and contains a non-specific DNA and RNA binding domain in the N-terminus , .; GO: 0005198 structural molecule activity, 0019028 viral capsid	15.27
			PF04165	DUF401: Protein of unknown function (DUF401); InterPro: IPR007294 Members of this family are predicted to have 10 transmembrane regions.	12.49
			PF04279	IspA: Intracellular septation protein A; InterPro: IPR006008 Intracellular septation protein A is a family of proteins which are essential for both normal cell division and bacterial virulence and are believed to play a role in the septation process .; GO: 0016021 integral to membrane	11.11
			PF06479	Ribonuc_2-5A: Ribonuclease 2-5A; InterPro: IPR010513 This domain is found in a group of endoribonucleases . Specifically, these enzymes cleave an intron from Hac1 mRNA in humans, which cause it to be much more efficiently translated.; GO: 0016891 endoribonuclease activity, producing 5'-phosphomonoesters, 0006397 mRNA processing	10.38
			PF08788	NHR2: NHR2 domain like; InterPro: IPR014896 NHR2 (Nervy homology 2) is found in the ETO protein where it mediates oligomerisation and protein-protein interactions. It forms an alpha-helical tetramer . ; PDB: 1wq6_A.	9.44
			PF08729	HPC2: Histone promoter control 2 (HPC2); InterPro: IPR014840 HPC2 is required for cell-cycle regulation of histone transcription . It regulates transcription of the histone genes during the S-phase of the cell cycle by repressing transcription at other cell cycle stages. HPC2 mutants display synthetic interactions with FACT complex, which allows RNA Pol II to elongate through nucleosomes .	9.22
vir_25349-PVX_018655--76--89	[1]	[['Motif_1', 89.420000000000002]]	PF05795	Plasmodium_Vir: Plasmodium vivax Vir protein; InterPro: IPR008780 This family consists of several Vir proteins specific to Plasmodium vivax. The vir genes are present at about 600-1,000 copies per haploid genome and encode proteins that are immunovariant in natural infections, indicating that they may have a functional role in establishing chronic infection through antigenic variation .	69.26
			PF08201	BssC_TutF: BssC/TutF protein; InterPro: IPR013161 BssC short protein (57 amino acids) has been described as the gamma-subunit of benzylsuccinate synthase from Thauera aromatica strain K172 . TutF has been identified and described as highly similar to BssC in T. aromatica strain T1 .	23.62
			PF09906	DUF2135: Uncharacterized protein conserved in bacteria (DUF2135)	17.04
			PF04165	DUF401: Protein of unknown function (DUF401); InterPro: IPR007294 Members of this family are predicted to have 10 transmembrane regions.	16.84
			PF00081	Sod_Fe_N: Iron/manganese superoxide dismutases, alpha-hairpin domain Note: SCOP classifies the two domains separately.; InterPro: IPR001189 Superoxide dismutases (SODs) () catalyse the conversion of superoxide radicals to molecular oxygen. Their function is to destroy the radicals that are normally produced within cells and are toxic to biological systems. Three...	16.43
			PF06006	DUF905: Bacterial protein of unknown function (DUF905); InterPro: IPR009253 This family consists of several short hypothetical proteobacterial proteins of unknown function.	15.38
			PF04839	PSRP-3_Ycf65: Plastid and cyanobacterial ribosomal protein (PSRP-3 / Ycf65); InterPro: IPR006924 Ribosomes are the particles that catalyse mRNA-directed protein synthesis in all organisms. The codons of the mRNA are exposed on the ribosome to allow tRNA binding. This leads to the incorporation of amino acids into the growing polypeptide chain in accordance with the genetic information. Incoming...	13.93
			PF01878	DUF55: Protein of unknown function DUF55; InterPro: IPR002740 This family of prokaryotic proteins has no known function.; PDB: 1wmm_A 1zce_A 2eve_A 2ar1_A.	11.66
			PF05566	Pox_vIL-18BP: Orthopoxvirus interleukin 18 binding protein; InterPro: IPR008791 Interleukin-18 (IL-18) is a proinflammatory cytokine that plays a key role in the activation of natural killer and T helper 1 cell responses principally by inducing interferon-gamma (IFN-gamma). Several poxvirus genes encode proteins with sequence similarity to IL-18BPs. It has been shown that vaccinia, ectromelia and…	11.19
			PF00886	Ribosomal_S16: Ribosomal protein S16; InterPro: IPR000307 Ribosomes are the particles that catalyse mRNA-directed protein synthesis in all organisms. The codons of the mRNA are exposed on the ribosome to allow tRNA binding. This leads to the incorporation of amino acids into the growing polypeptide chain in accordance with the genetic information. Incoming amino acid monomers enter the ribosomal.…	10.94
vir_25349-PVX_134260--76--104	[1]	[['Motif_1', 61.659999999999997]]	PF05795	Plasmodium_Vir: Plasmodium vivax Vir protein; InterPro: IPR008780 This family consists of several Vir proteins specific to Plasmodium vivax. The vir genes are present at about 600-1,000 copies per haploid genome and encode proteins that are immunovariant in natural infections, indicating that they may have a functional role in establishing chronic infection through antigenic variation .	43.73
			PF03400	Transposase_27: IS1 transposase; InterPro: IPR005063 Transposase proteins are necessary for efficient DNA transposition. This family represents bacterial IS1 transposases . More information about these proteins can be found at Protein of the Month: Transposase .; GO: 0003677 DNA binding, 0004803 transposase activity, 0006313 transposition, DNA-mediated	36.87
			PF07252	DUF1433: Protein of unknown function (DUF1433); InterPro: IPR009881 This family contains a number of hypothetical bacterial proteins of unknown function approximately 100 residues in length.	18.19
			PF03040	CemA: CemA family; InterPro: IPR004282 Members of this family are probable integral membrane proteins. Their molecular function is unknown. CemA proteins are found in the inner envelope membrane of chloroplasts but not in the thylakoid membrane . A cyanobacterial member of this family has been implicated in CO2 transport, but is probably not a CO2 transporter itself .; GO: 0009507 chloroplast, 00…	17.52
			PF00848	Ring_hydroxyl_A: Ring hydroxylating alpha subunit (catalytic domain); InterPro: IPR015879 Aromatic ring hydroxylating dioxygenases are multicomponent 1,2-dioxygenase complexes that convert closed-ring structures to non-aromatic cis-diols . The complex has both hydroxylase and electron transfer components. The hydroxylase component is itself composed of two subunits: an alpha-subunit of about 50...	17.33
			PF06694	Plant_NMP1: Plant nuclear matrix protein 1 (NMP1); InterPro: IPR010604 This family consists of several plant specific nuclear matrix protein 1 (NMP1) sequences. Nuclear Matrix Protein 1 is a ubiquitously expressed 36 kDa protein, which has no homologues in animals and fungi, but is highly conserved among flowering and non-flowering plants. NMP1 is located both in the cytoplasm and nucleus and...	12.29
			PF08563	P53_TAD: P53 transactivation motif; InterPro: IPR013872 The binding of this protein by regulatory proteins regulates p53 transcription activation. This entry is comprised of a single amphipathic alpha helix and contains a highly conserved motif , . ; PDB: 1ycq_B 1ycr_B.	11.1
			PF07014	Hs1pro-1_C: Hs1pro-1 protein C-terminus; InterPro: IPR009743 This entry represents the C terminus (approximately 270 residues) of a number of plant Hs1pro-1 proteins, which are believed to confer nematode resistance .	10.29
			PF00972	Flavi_NS5: Flavivirus RNA-directed RNA polymerase; InterPro: IPR000208 RNA-directed RNA polymerase (RdRp) (2.7.7.48 from EC) is an essential protein encoded in the genomes of all RNA containing viruses with no DNA stage , . It catalyses synthesis of the RNA strand complementary to a given RNA template, but the precise molecular mechanism remains unclear. The postulated RNA replication process...	10.1
			PF07495	Y_Y_Y: Y_Y_Y domain; InterPro: IPR011123 This region is mostly found at the end of the beta propellers (IPR011110 from INTERPRO) in a family of two component regulators. However they are also found tandemly repeated in Q891H4 from SWISSPROT without other signal conduction domains being present. It's named after the conserved tyrosines found in the alignment. The exact function is not known.	9.42
vir_25349-PVX_124715--82--93	[1]	[['Motif_1', 80.629999999999995], ['Motif_8', 7.5999999999999996]]	PF05795	Plasmodium_Vir: Plasmodium vivax Vir protein; InterPro: IPR008780 This family consists of several Vir proteins specific to Plasmodium vivax. The vir genes are present at about 600-1,000 copies per haploid genome and encode proteins that are immunovariant in natural infections, indicating that they may have a functional role in establishing chronic infection through antigenic variation .	61.91
			PF04165	DUF401: Protein of unknown function (DUF401); InterPro: IPR007294 Members of this family are predicted to have 10 transmembrane regions.	31.31
			PF09233	Endonuc-EcoRV: Restriction endonuclease EcoRV; InterPro: IPR015314 Type II restriction endonucleases (3.1.21.4 from EC) are components of prokaryotic DNA restriction-modification mechanisms that protect the organism against invading foreign DNA. These site-specific deoxyribonucleases catalyse the endonucleolytic cleavage of DNA to give specific double-stranded fragments with terminal 5'-phosphate…	23.42
			PF07784	DUF1622: Protein of unknown function (DUF1622); InterPro: IPR012427 This is a family of 14 highly conserved sequences, from hypothetical proteins expressed by both bacterial and archaeal species.	17.33
			PF10140	essB: Predicted membrane protein essB	16.14
			PF08788	NHR2: NHR2 domain like; InterPro: IPR014896 NHR2 (Nervy homology 2) is found in the ETO protein where it mediates oligomerisation and protein-protein interactions. It forms an alpha-helical tetramer . ; PDB: 1wq6_A.	16.12
			PF04839	PSRP-3_Ycf65: Plastid and cyanobacterial ribosomal protein (PSRP-3 / Ycf65); InterPro: IPR006924 Ribosomes are the particles that catalyse mRNA-directed protein synthesis in all organisms. The codons of the mRNA are exposed on the ribosome to allow tRNA binding. This leads to the incorporation of amino acids into the growing polypeptide chain in accordance with the genetic information. Incoming...	15.54
			PF08998	Epsilon_antitox: Bacterial epsilon antitoxin; InterPro: IPR015090 The epsilon antitoxin, produced by various prokaryotes, forms part of a post-segregational killing system, which is involved in the initiation of programmed cell death of plasmid-free cells. The protein is folded into a three-helix bundle that directly interacts with the zeta toxin, inactivating it . ; GO: 0015643 toxin binding,...	15.39
			PF05669	SOH1: SOH1; InterPro: IPR008831 The family consists of Saccharomyces cerevisiae SOH1 homologues. SOH1 is responsible for the repression of temperature sensitive growth of the HPR1 mutant and has been found to be a component of the RNA polymerase II transcription complex. SOH1 not only interacts with factors involved in DNA repair, but transcription as well. Thus, the SOH1 protein may serve to cou…	13.94
			PF05266	DUF724: Protein of unknown function (DUF724); InterPro: IPR007930 This family contains several uncharacterised proteins found exclusively in Arabidopsis thaliana.	13.08
vir_25349-PVX_097530--69--132	[1, 6, 9]	[['Motif_1', 54.009999999999998], ['Motif_9', 45.18]]	PF05795	Plasmodium_Vir: Plasmodium vivax Vir protein; InterPro: IPR008780 This family consists of several Vir proteins specific to Plasmodium vivax. The vir genes are present at about 600-1,000 copies per haploid genome and encode proteins that are immunovariant in natural infections, indicating that they may have a functional role in establishing chronic infection through antigenic variation .	96.78
			PF00599	Flu_M2: Influenza Matrix protein (M2); InterPro: IPR002089 This entry contains Influenza virus matrix protein 2. It is an integral membrane protein that is expressed on the infected cell surface and incorporated into virions where it is a minor component. The protein spans the viral membrane with an extracellular amino-terminus and a cytoplasmic carboxy-terminus. The transmembrane domain of the...	39.0
			PF10747	DUF2522: Protein of unknown function (DUF2522)	35.26
			PF05694	SBP56: 56kDa selenium binding protein (SBP56); InterPro: IPR008826 This family consists of several eukaryotic selenium binding proteins as well as three sequences from archaea. The exact function of this protein is unknown although it is thought that SBP56 participates in late stages of intra-Golgi protein transport . The Lotus japonicus homologue of SBP56, LjSBP is thought to have more than one.…	21.03
			PF01213	CAP_N: Adenylate cyclase associated (CAP) N terminal; InterPro: IPR013992 Cyclase-associated proteins (CAPs) are highly conserved actin-binding proteins present in a wide range of organisms including yeast, fly, plants, and mammals. CAPs are multifunctional proteins that contain several structural domains. CAP is involved in species-specific signalling pathways , , , . In Drosophila, CAP function…	18.33
			PF07019	Rab5ip: Rab5-interacting protein (Rab5ip); InterPro: IPR010742 This family consists of several Rab5-interacting protein (RIP5 or Rab5ip) sequences. The ras-related GTPase rab5 is rate-limiting for homotypic early endosome fusion. Rab5ip represents a novel rab5 interacting protein that may function on endocytic vesicles as a receptor for rab5-GDP and participate in the activation of rab5 .	16.17
			PF04368	DUF507: Protein of unknown function (DUF507); InterPro: IPR007463 This is a bacterial protein of unknown function.	13.57
			PF05372	Delta_lysin: Delta lysin family; InterPro: IPR008034 Delta-lysin is a 26 amino acid, hemolytic peptide toxin secreted by Staphylococcus aureus. It is thought that delta-toxin forms an amphipathic helix upon binding to lipid bilayers . The precise mode of action of delta-lysis is unclear.; GO: 0019836 hemolysis by symbiont of host red blood cells, 0005576 extracellular region	12.19
			PF02011	Glyco_hydro_48: Glycosyl hydrolase family 48; InterPro: IPR000556 O-Glycosyl hydrolases 3.2.1. from EC are a widespread group of enzymes that hydrolyse the glycosidic bond between two or more carbohydrates, or between a carbohydrate and a non-carbohydrate moiety. A classification system for glycosyl hydrolases, based on sequence similarity, has led to the definition of 85 different families ,...	11.69
			PF07782	DC_STAMP: DC-STAMP-like protein; InterPro: IPR012858 This group of sequences is similar to a region of the dendritic cell-specific transmembrane protein (DC-STAMP, Q9H295 from SWISSPROT). This is thought to be a novel receptor protein that shares no identity with other multimembrane-spanning proteins . It is thought to have seven putative transmembrane regions , two of which are found in the regi…	10.97
vir_25349-PVX_094240--92--107	[1]	[['Motif_1', 91.599999999999994]]	PF05795	Plasmodium_Vir: Plasmodium vivax Vir protein; InterPro: IPR008780 This family consists of several Vir proteins specific to Plasmodium vivax. The vir genes are present at about 600-1,000 copies per haploid genome and encode proteins that are immunovariant in natural infections, indicating that they may have a functional role in establishing chronic infection through antigenic variation .	94.08
			PF09092	Lyase_N: Lyase, N terminal; InterPro: IPR015176 This entry represents a domain predominantly found in chondroitin ABC lyase I, adopting a jelly-roll fold topology consisting of a two-layered bent beta-sheet sandwich with one short alpha-helix. The convex beta sheet is composed of five antiparallel strands, whilst the concave beta-sheet contains five antiparallel beta-strands with a loop between...	31.82
			PF10140	essB: Predicted membrane protein essB	25.32
			PF00599	Flu_M2: Influenza Matrix protein (M2); InterPro: IPR002089 This entry contains Influenza virus matrix protein 2. It is an integral membrane protein that is expressed on the infected cell surface and incorporated into virions where it is a minor component. The protein spans the viral membrane with an extracellular amino-terminus and a cytoplasmic carboxy-terminus. The transmembrane domain of the...	24.57
			PF03040	CemA: CemA family; InterPro: IPR004282 Members of this family are probable integral membrane proteins. Their molecular function is unknown. CemA proteins are found in the inner envelope membrane of chloroplasts but not in the thylakoid membrane . A cyanobacterial member of this family has been implicated in CO2 transport, but is probably not a CO2 transporter itself .; GO: 0009507 chloroplast, 00…	14.22
			PF07915	PRKCSH: Glucosidase II beta subunit-like protein; InterPro: IPR012913 The sequences found in this family are similar to a region found in the beta-subunit of glucosidase II (P14314 from SWISSPROT), which is also known as protein kinase C substrate 80K-H (PRKCSH). The enzyme catalyses the sequential removal of two alpha-1,3-linked glucose residues in the second step of N-linked oligosaccharide...	12.31
			PF03666	UPF0171: Uncharacterised protein family (UPF0171); InterPro: IPR005365 This is a small family of proteins of unknown function.	11.71
			PF08557	Lipid_DES: Sphingolipid Delta4-desaturase (DES); InterPro: IPR013866 Sphingolipids are important membrane signalling molecules involved in many different cellular functions in eukaryotes. Sphingolipid delta 4-desaturase catalyses the formation of (E)-sphing-4-enine . Some proteins in this entry have bifunctional delta 4-desaturase/C-4-hydroxylase activity. Delta 4-desaturated sphingolipids may...	11.0
			PF06716	DUF1201: Protein of unknown function (DUF1201); InterPro: IPR009591 This family consists of several Sugar beet yellow virus (SBYV) putative membrane-binding proteins of around 54 residues in length. The function of this family is unknown.	9.81
			PF03554	Herpes_UL73: UL73 viral envelope glycoprotein; InterPro: IPR005211 This family groups together the viral proteins BLRF1, U46, 53, and UL73. The UL73-like envelope glycoproteins, which associates in a high molecular mass complex with its counterpart, gM, induce neutralizing antibody responses in the host. These glycoprotein are highly polymorphic, particularly in the N-terminal region .; GO: 00190…	9.32
vir_25349-PVX_113230--75--102	[1]	[['Motif_1', 88.680000000000007]]	PF05795	Plasmodium_Vir: Plasmodium vivax Vir protein; InterPro: IPR008780 This family consists of several Vir proteins specific to Plasmodium vivax. The vir genes are present at about 600-1,000 copies per haploid genome and encode proteins that are immunovariant in natural infections, indicating that they may have a functional role in establishing chronic infection through antigenic variation .	92.15
			PF10167	NEP: Uncharacterised conserved protein	17.57
			PF06448	DUF1081: Domain of Unknown Function (DUF1081); InterPro: IPR009454 This entry represents a conserved open beta-sheet domain found in several lipid transport proteins, including vitellogenin and apolipoprotein B-100 . Vitellinogen precursors provide the major egg yolk proteins that are a source of nutrients during early development of oviparous vertebrates and invertebrates. Vitellinogen precursor…	16.95
			PF04530	Viral_Beta_CD: Viral Beta C/D like family; InterPro: IPR007617 This is a family of ssRNA positive-strand viral proteins. Conserved region is found in the Beta C and Beta D transcripts.	14.55
			PF06956	RtcR: Regulator of RNA terminal phosphate cyclase; InterPro: IPR009715 RtcR is a sigma54-dependent enhancer binding protein that activates transcription of the rtcBA operon. The product of the rtcA gene is an RNA 3 -terminal phosphate cyclase . This domain is found at the N terminus of the RtcR sequence. RtcR, and other sigma54-dependent activators, contain IPR002078 from INTERPRO in the central.…	12.62
			PF09866	DUF2093: Uncharacterized protein conserved in bacteria (DUF2093)	11.71
			PF07103	DUF1365: Protein of unknown function (DUF1365); InterPro: IPR010775 This family consists of several bacterial and plant proteins of around 250 residues in length. The function of this family is unknown.	10.86
			PF02891	zf-MIZ: MIZ/SP-RING zinc finger; InterPro: IPR004181 Zinc finger (Znf) domains are relatively small protein motifs that bind one or more zinc atoms, and which usually contain multiple finger-like protrusions that make tandem contacts with their target molecule. They were first identified as a DNA-binding motif in transcription factor TFIIIA from Xenopus laevis, however they are now recognised...	10.65
			PF03314	DUF273: Protein of unknown function, DUF273; InterPro: IPR004988 This is a family of proteins of unknown function.	9.82
			PF00985	MSA_2: Merozoite Surface Antigen 2 (MSA-2) family; InterPro: IPR001136 The merozoite surface antigen 2 (MSA-2) may play a role in the merozoite attachment to the erythrocyte. It is thought to be attached to the membrane by a GPI-anchor. ; GO: 0007155 cell adhesion; PDB: 1ldv_A.	9.17
vir_25349-PVX_011615--101--113	[1]	[['Motif_1', 92.290000000000006]]	PF05795	Plasmodium_Vir: Plasmodium vivax Vir protein; InterPro: IPR008780 This family consists of several Vir proteins specific to Plasmodium vivax. The vir genes are present at about 600-1,000 copies per haploid genome and encode proteins that are immunovariant in natural infections, indicating that they may have a functional role in establishing chronic infection through antigenic variation .	93.35
			PF03984	DUF346: Repeat of unknown function (DUF346); InterPro: IPR007132 This repeat was found as seven tandem copies in one protein. It is predicted to be composed of beta-strands. Thus it is likely that it forms a beta-propeller structure. It is found in association with BNR repeats, which also form a beta-propeller.	21.28
			PF00821	PEPCK: Phosphoenolpyruvate carboxykinase; InterPro: IPR008209 Phosphoenolpyruvate carboxykinase (PEPCK) catalyses the first committed (rate-limiting) step in hepatic gluconeogenesis, namely the reversible decarboxylation of oxaloacetate to phosphoenolpyruvate (PEP) and carbon dioxide, using either ATP or GTP as a source of phosphate. The ATP-utilising (4.1.1.49 from EC) and GTP-utilising (4.1.1.3…	18.75
			PF00446	GnRH: Gonadotropin-releasing hormone; InterPro: IPR002012 The gonadotropin-releasing hormones (GnRH) (gonadoliberin) are a family of peptides that play a pivotal role in reproduction. The main function of GnRH is to act on the pituitary to stimulate the synthesis and secretion of luteinizing and follicle-stimulating hormones, but GnRH also acts on the brain, retina, sympathetic nervous system,...	17.0
			PF05158	RNA_pol_Rpc34: RNA polymerase Rpc34 subunit; InterPro: IPR007832 The family comprises a subunit specific to RNA Pol III, the tRNA specific polymerase. The C34 subunit of Saccharomyces cerevisiae RNA Pol III is part of a subcomplex of three subunits which have no counterpart in the other two nuclear RNA polymerases. This subunit interacts with TFIIIB70 and therefore participates in Pol III recruit…	15.05
			PF07031	DUF1321: Protein of unknown function (DUF1321); InterPro: IPR010747 This family consists of several hypothetical bacterial proteins of around 170 residues in length. The function of this family is unknown.	14.82
			PF08674	AChE_tetra: Acetylcholinesterase tetramerisation domain; InterPro: IPR014788 The acetylcholinesterase tetramerisation domain is found at the C terminus and forms a left handed superhelix. ; PDB: 1vzj_G.	12.76
			PF09714	Phge_rel_HI1409: Phage-related protein (Phge_rel_HI1409)	12.45
			PF08630	Dfp1_Him1_M: Dfp1/Him1, central region; InterPro: IPR013939 This region, together with the C-terminal zinc finger (IPR006572 from INTERPRO) is essential for the mitotic and kinase activation functions of Dfp1/Him1 .	11.32
			PF05026	DCP2: Dcp2, box A domain; InterPro: IPR007722 This presumed domain is always found to the N-terminal side of the NUDIX hydrolase domain IPR000086 from INTERPRO. This domain appears to be specific to mRNA decapping protein 2 P53550 from SWISSPROT and its close homologues. This region has been termed Box A .; PDB: 2a6t_B.	9.99
vir_25349-PVX_018155--80--102	[1]	[['Motif_1', 78.680000000000007]]	PF05795	Plasmodium_Vir: Plasmodium vivax Vir protein; InterPro: IPR008780 This family consists of several Vir proteins specific to Plasmodium vivax. The vir genes are present at about 600-1,000 copies per haploid genome and encode proteins that are immunovariant in natural infections, indicating that they may have a functional role in establishing chronic infection through antigenic variation .	62.18
			PF06460	NSP13: Coronavirus NSP13; InterPro: IPR009461 This domain covers the NSP13 region of the coronavirus polyprotein. This protein has the predicted function of an mRNA cap-1 methyltransferase . The human coronavirus 229E (HCoV-229E) replicase gene-encoded nonstructural protein 13 (nsp13) contains an N-terminal zinc-binding domain and a C-terminal superfamily 1 helicase domain . All natural ribonucle…	31.97
			PF08247	ENOD40: ENOD40 protein; InterPro: IPR013186 The soybean early nodulin 40 (ENOD40) mRNA contains two short overlapping ORFs; in vitro translation yields two peptides of 12 and 24 amino acids . The putative role of the ENOD40 genes has been in favour of organogenesis, such as induction of the cortical cell divisions that lead to initiation of nodule primordia, in developing lateral roots and embryo…	23.28
			PF03243	MerB: Alkylmercury lyase; InterPro: IPR004927 Mercury is a highly toxic metal. Toxicity can result from three different mercurial forms: elemental, inorganic ion and organomercurial compounds. The ability of bacteria to detoxify mercurial compounds by reduction and volatilisation is conferred by the Mer genes, which are usually plasmid encoded (although chromosome resistance determinants have...	19.82
			PF07079	DUF1347: Protein of unknown function (DUF1347); InterPro: IPR010764 This family consists of several hypothetical bacterial proteins of around 610 residues in length. Members of this family are highly conserved and seem to be specific to Chlamydia species. The function of this family is unknown.	16.47
			PF10574	UPF0552: Uncharacterised protein family UPF0552	12.19
			PF09527	ATPase_gene1: Putative F0F1-ATPase subunit (ATPase_gene1)	10.66
			PF04332	DUF475: Protein of unknown function (DUF475); InterPro: IPR007427 This entry contains proteins that are predicted to be an integral membrane proteins with multiple transmembrane domains.	9.55
			PF03884	DUF329: Domain of unknown function (DUF329); InterPro: IPR005584 The biological function of these short proteins is unknown, but they contain four conserved cysteines, suggesting that they all bind zinc. YacG (Q5X8H6 from SWISSPROT) from Escherichia coli has been shown to bind zinc and contains the structural motifs typical of zinc-binding proteins . The conserved four cysteine motif in these...	9.2
			PF07779	Cas1p: Cas1p-like protein; InterPro: IPR012419 The members of this family are sequences that are similar to a region of Cas1p protein (Q8X227 from SWISSPROT). This is an O-acetyltransferase that in Cryptococcus neoformans was shown to be required for O-acetylation of its capsular polysaccharide . The capsule is this organism's most obvious virulence factor .	8.3
vir_25349-PVX_172270--65--85	[1]	[['Motif_1', 87.390000000000001]]	PF05795	Plasmodium_Vir: Plasmodium vivax Vir protein; InterPro: IPR008780 This family consists of several Vir proteins specific to Plasmodium vivax. The vir genes are present at about 600-1,000 copies per haploid genome and encode proteins that are immunovariant in natural infections, indicating that they may have a functional role in establishing chronic infection through antigenic variation .	92.67
			PF05719	GPP34: Golgi phosphoprotein 3 (GPP34); InterPro: IPR008628 This family consists of several eukaryotic GPP34 like proteins. GPP34 localises to the Golgi complex and is conserved from Saccharomyces cerevisiae to humans. The cytosolic-ally exposed location of GPP34 predicts a role for a novel coat protein in Golgi trafficking .	55.52
			PF06858	NOG1: Nucleolar GTP-binding protein 1 (NOG1); InterPro: IPR010674 This domain represents a conserved region of approximately 60 residues in length within nucleolar GTP-binding protein 1 (NOG1). The NOG1 family includes eukaryotic, bacterial and archaeal proteins. In Saccharomyces cerevisiae, the NOG1 gene has been shown to be essential for cell viability, suggesting that NOG1 may play an importan…	16.92
			PF06536	Av_adeno_fibre: Avian adenovirus fibre; InterPro: IPR010537 This family contains avian adenovirus fibre proteins, which have been linked to variations in virulence . Avian adenoviruses possess penton capsomers that consist of a pentameric base associated with two fibres .	11.24
			PF04592	SelP_N: Selenoprotein P, N terminal region; InterPro: IPR007671 SelP is the only known eukaryotic selenoprotein that contains multiple selenocysteine (Sec) residues, and accounts for more than 50% of the selenium content of rat and human plasma . It is thought to be glycosylated . SelP may have antioxidant properties. It can attach to epithelial cells, and may protect vascular endothelial cells...	10.2
			PF09234	DUF1963: Domain of unknown function (DUF1963); InterPro: IPR015315 This entry is a set of hypothetical bacterial proteins. Their function has not, as yet, been described. ; PDB: 1pv5_A.	9.21
			PF06117	DUF957: Enterobacterial protein of unknown function (DUF957); InterPro: IPR009301 This family consists of several hypothetical proteins from Escherichia coli, Salmonella typhi, Shigella flexneri and Proteus vulgaris. The function of this family is unknown.	8.8
			PF07014	Hs1pro-1_C: Hs1pro-1 protein C-terminus; InterPro: IPR009743 This entry represents the C terminus (approximately 270 residues) of a number of plant Hs1pro-1 proteins, which are believed to confer nematode resistance .	8.52
			PF06154	YagB_YeeU_YfjZ: YagB/YeeU/YfjZ family; InterPro: IPR009320 This family of proteins includes three proteins from Escherichia coli YagB, YeeU and YfjZ. The function of these proteins is unknown. They are about 120 amino acids in length.	8.47
			PF10140	essB: Predicted membrane protein essB	8.02
vir_25349-PVX_083580--86--100	[1]	[['Motif_1', 91.530000000000001]]	PF05795	Plasmodium_Vir: Plasmodium vivax Vir protein; InterPro: IPR008780 This family consists of several Vir proteins specific to Plasmodium vivax. The vir genes are present at about 600-1,000 copies per haploid genome and encode proteins that are immunovariant in natural infections, indicating that they may have a functional role in establishing chronic infection through antigenic variation .	89.1
			PF10140	essB: Predicted membrane protein essB	33.63
			PF08788	NHR2: NHR2 domain like; InterPro: IPR014896 NHR2 (Nervy homology 2) is found in the ETO protein where it mediates oligomerisation and protein-protein interactions. It forms an alpha-helical tetramer . ; PDB: 1wq6_A.	15.44
			PF10746	Phage_holin_6: Phage holin family 6	14.09
			PF03554	Herpes_UL73: UL73 viral envelope glycoprotein; InterPro: IPR005211 This family groups together the viral proteins BLRF1, U46, 53, and UL73. The UL73-like envelope glycoproteins, which associates in a high molecular mass complex with its counterpart, gM, induce neutralizing antibody responses in the host. These glycoprotein are highly polymorphic, particularly in the N-terminal region .; GO: 00190…	13.51
			PF05266	DUF724: Protein of unknown function (DUF724); InterPro: IPR007930 This family contains several uncharacterised proteins found exclusively in Arabidopsis thaliana.	12.75
			PF04165	DUF401: Protein of unknown function (DUF401); InterPro: IPR007294 Members of this family are predicted to have 10 transmembrane regions.	12.52
			PF09761	DUF2049: Protein of unknown function (DUF2049)	12.17
			PF10546	P63C: P63C domain	12.04
			PF09906	DUF2135: Uncharacterized protein conserved in bacteria (DUF2135)	11.4
vir_25349-PVX_018155--87--96	[1]	[['Motif_1', 81.670000000000002], ['Motif_8', 5.9900000000000002]]	PF05795	Plasmodium_Vir: Plasmodium vivax Vir protein; InterPro: IPR008780 This family consists of several Vir proteins specific to Plasmodium vivax. The vir genes are present at about 600-1,000 copies per haploid genome and encode proteins that are immunovariant in natural infections, indicating that they may have a functional role in establishing chronic infection through antigenic variation .	66.64
			PF05669	SOH1: SOH1; InterPro: IPR008831 The family consists of Saccharomyces cerevisiae SOH1 homologues. SOH1 is responsible for the repression of temperature sensitive growth of the HPR1 mutant and has been found to be a component of the RNA polymerase II transcription complex. SOH1 not only interacts with factors involved in DNA repair, but transcription as well. Thus, the SOH1 protein may serve to cou…	13.54
			PF10574	UPF0552: Uncharacterised protein family UPF0552	12.96
			PF09527	ATPase_gene1: Putative F0F1-ATPase subunit (ATPase_gene1)	10.41
			PF07079	DUF1347: Protein of unknown function (DUF1347); InterPro: IPR010764 This family consists of several hypothetical bacterial proteins of around 610 residues in length. Members of this family are highly conserved and seem to be specific to Chlamydia species. The function of this family is unknown.	10.0
			PF02427	PSI_PsaE: Photosystem I reaction centre subunit IV / PsaE; InterPro: IPR003375 PsaE is a 69 amino acid polypeptide from photosystem I present on the stromal side of the thylakoid membrane. The structure is comprised of a well-defined five-stranded beta-sheet similar to SH3 domains . This subunit may form complexes with ferredoxin and ferredoxin-oxidoreductase in the photosystem I reaction centre.…	9.87
			PF05158	RNA_pol_Rpc34: RNA polymerase Rpc34 subunit; InterPro: IPR007832 The family comprises a subunit specific to RNA Pol III, the tRNA specific polymerase. The C34 subunit of Saccharomyces cerevisiae RNA Pol III is part of a subcomplex of three subunits which have no counterpart in the other two nuclear RNA polymerases. This subunit interacts with TFIIIB70 and therefore participates in Pol III recruit…	9.82
			PF03673	UPF0128: Uncharacterised protein family (UPF0128); InterPro: IPR005266 The function of this family is unknown. These proteins are from 222 to 233 residues in length, lack hydrophobic stretches, and are found so far only in thermophiles.	9.36
			PF06889	DUF1266: Protein of unknown function (DUF1266); InterPro: IPR009677 This family consists of several hypothetical bacterial proteins of around 235 residues in length. Members of this family seem to be found exclusively in the Enterobacteria Salmonella typhimurium and Escherichia coli. The function of this family is unknown.	9.14
			PF06220	zf-U1: U1 zinc finger; InterPro: IPR013085 C2H2-type (classical) zinc fingers (Znf) were the first class to be characterised. They contain a short beta hairpin and an alpha helix (beta/beta/alpha structure), where a single zinc atom is held in place by Cys(2)His(2) (C2H2) residues in a tetrahedral array. C2H2 Znf's can be divided into three groups based on the number and pattern of fingers: tripl…	7.92
vir_25349-PVX_150260--78--91	[1]	[['Motif_1', 77.219999999999999]]	PF05795	Plasmodium_Vir: Plasmodium vivax Vir protein; InterPro: IPR008780 This family consists of several Vir proteins specific to Plasmodium vivax. The vir genes are present at about 600-1,000 copies per haploid genome and encode proteins that are immunovariant in natural infections, indicating that they may have a functional role in establishing chronic infection through antigenic variation .	86.97
			PF01470	Peptidase_C15: Pyroglutamyl peptidase This is family C15 in the peptidase classification. ; InterPro: IPR000816 Peptidases are grouped into clans and families. Clans are groups of families for which there is evidence of common ancestry. Each clan is identified with two letters, the first representing the catalytic type of the families included in the clan (with the letter 'P' being used for a...	31.47
			PF05663	DUF809: Protein of unknown function (DUF809); InterPro: IPR008527 This family consists of several proteins of unknown function Raphanus sativus (Radish) and Brassica napus (Rape).	26.13
			PF10556	Haemat_rec_S_F2: Haematopoeitin receptor binding domain short	15.43
			PF06956	RtcR: Regulator of RNA terminal phosphate cyclase; InterPro: IPR009715 RtcR is a sigma54-dependent enhancer binding protein that activates transcription of the rtcBA operon. The product of the rtcA gene is an RNA 3 -terminal phosphate cyclase . This domain is found at the N terminus of the RtcR sequence. RtcR, and other sigma54-dependent activators, contain IPR002078 from INTERPRO in the central.…	14.89
			PF05821	NDUF_B8: NADH-ubiquinone oxidoreductase ASHI subunit (CI-ASHI or NDUFB8); InterPro: IPR008699 This family consists of several eukaryotic NADH-ubiquinone oxidoreductase ASHI subunit (CI-ASHI) proteins. NADH:ubiquinone oxidoreductase (complex I) is an extremely complicated multiprotein complex located in the inner mitochondrial membrane. Its main function is the transport of electrons from NADH to.…	13.55
			PF00626	Gelsolin: Gelsolin repeat; InterPro: IPR007123 Gelsolin is a cytoplasmic, calcium-regulated, actin-modulating protein that binds to the barbed ends of actin filaments, preventing monomer exchange (end-blocking or capping) . It can promote nucleation (the assembly of monomers into filaments), as well as sever existing filaments. In addition, this protein binds with high affinity to fibronectin....	13.19
			PF05589	DUF768: Protein of unknown function (DUF768); InterPro: IPR008486 This family consists of several uncharacterised hypothetical proteins from Mesorhizobium loti.	11.05
			PF04217	DUF412: Protein of unknown function, DUF412; InterPro: IPR007334 This family consists of bacterial uncharacterised proteins.	10.8
			PF09337	zf-H2C2: His(2)-Cys(2) zinc finger; InterPro: IPR015416 Zinc finger (Znf) domains are relatively small protein motifs that bind one or more zinc atoms, and which usually contain multiple finger-like protrusions that make tandem contacts with their target molecule. They were first identified as a DNA-binding motif in transcription factor TFIIIA from Xenopus laevis, however they are now recognised.…	9.93
vir_25349-PVX_104185--21--38	[1]	[['Motif_1', 90.310000000000002]]	PF05795	Plasmodium_Vir: Plasmodium vivax Vir protein; InterPro: IPR008780 This family consists of several Vir proteins specific to Plasmodium vivax. The vir genes are present at about 600-1,000 copies per haploid genome and encode proteins that are immunovariant in natural infections, indicating that they may have a functional role in establishing chronic infection through antigenic variation .	92.03
			PF09092	Lyase_N: Lyase, N terminal; InterPro: IPR015176 This entry represents a domain predominantly found in chondroitin ABC lyase I, adopting a jelly-roll fold topology consisting of a two-layered bent beta-sheet sandwich with one short alpha-helix. The convex beta sheet is composed of five antiparallel strands, whilst the concave beta-sheet contains five antiparallel beta-strands with a loop between...	27.26
			PF08652	RAI1: RAI1 like; InterPro: IPR013961 RAI1 is homologous to Caenorhabditis elegans DOM-3 and human DOM3Z and binds to a nuclear exoribonuclease . It is required for 5.8S rRNA processing .	24.0
			PF07600	DUF1564: Protein of unknown function (DUF1564); InterPro: IPR011458 This is a family of paralogous proteins in Leptospira interrogans. Several (e.g. Q8F4V2 from SWISSPROT) have been annotated as possible CopG-like transcriptional regulators (see IPR002145 from INTERPRO).	18.93
			PF03040	CemA: CemA family; InterPro: IPR004282 Members of this family are probable integral membrane proteins. Their molecular function is unknown. CemA proteins are found in the inner envelope membrane of chloroplasts but not in the thylakoid membrane . A cyanobacterial member of this family has been implicated in CO2 transport, but is probably not a CO2 transporter itself .; GO: 0009507 chloroplast, 00…	18.02
			PF10140	essB: Predicted membrane protein essB	16.13
			PF02137	A_deamin: Adenosine-deaminase (editase) domain; InterPro: IPR002466 Editase (3.5 from EC) are enzymes that alter mRNA by catalyzing the site-selective deamination of adenosine residue into inosine residue. The editase domain contains the active site and binds three Zn atoms . Several editases share a common global arrangement of domains, from N to C terminus: two 'double-stranded RNA-specific ade…	15.58
			PF05361	PP1_inhibitor: PKC-activated protein phosphatase-1 inhibitor; InterPro: IPR008025 Contractility of vascular smooth muscle depends on phosphorylation of myosin light chains, and is modulated by hormonal control of myosin phosphatase activity. Signaling pathways activate kinases such as PKC or Rho-dependent kinases that phosphorylate the myosin phosphatase inhibitor protein called CPI-17. Phosphory…	11.57
			PF08788	NHR2: NHR2 domain like; InterPro: IPR014896 NHR2 (Nervy homology 2) is found in the ETO protein where it mediates oligomerisation and protein-protein interactions. It forms an alpha-helical tetramer . ; PDB: 1wq6_A.	11.39
			PF10102	DUF2341: Domain of unknown function (DUF2341)	10.78
vir_25349-PVX_124705--339--390	[2, 7]	[['Motif_7', 98.540000000000006]]	PF07921	Fibritin_C: Fibritin C-terminal region; InterPro: IPR012473 This family features sequences bearing similarity to the C-terminal portion of the Bacteriophage T4 protein fibritin (P10104 from SWISSPROT). This protein is responsible for attachment of long tail fibres to virus particle, and forms the, "whiskers", or fibres on the neck of the virion. The region seen in this family contains an N-termin…	12.25
			PF03690	UPF0160: Uncharacterised protein family (UPF0160); InterPro: IPR003226 The function of this domain is not known, but it is found in several uncharacterised proteins and a probable metal dependent protein hydrolase.	11.03
			PF10784	Plasmid_stab_B: Plasmid stability protein	10.39
			PF01350	Flavi_NS4A: Flavivirus non-structural protein NS4A; InterPro: IPR000404 Flaviviruses encode a single polyprotein. This is cleaved into three structural and seven non-structural proteins. The NS4A protein is small and poorly conserved among the Flaviviruses. NS4A contains multiple hydrophobic potential membrane spanning regions . NS4A has only been found in cells infected by Kunjin virus .; GO: 00…	9.1
			PF01379	Porphobil_deam: Porphobilinogen deaminase, dipyromethane cofactor binding domain; InterPro: IPR000860 Tetrapyrroles are large macrocyclic compounds derived from a common biosynthetic pathway . The end-product, uroporphyrinogen III, is used to synthesise a number of important molecules, including vitamin B12, haem, sirohaem, chlorophyll, coenzyme F430 and phytochromobilin . The first stage in...	8.95
			PF10581	Synapsin_N: Synapsin N-terminal	8.9
			PF08406	CbbQ_C: CbbQ/NirQ/NorQ C-terminal; InterPro: IPR013615 This domain is found at the C terminus of proteins of the CbbQ/NirQ/NorQ family of proteins which play a role in the post-translational activation of Rubisco . It is also found in the Thauera aromaticaTutH protein which is similar to the CbbQ/NirQ/NorQ family , as well as in putative chaperones. The ATPase domain associated with various cellu…	6.84
			PF01855	POR_N: Pyruvate flavodoxin/ferredoxin oxidoreductase, thiamine diP-binding domain; InterPro: IPR002880 This family includes the N terminal region of the pyruvate ferredoxin oxidoreductase, corresponding to the first two structural domains. This region is involved in inter subunit contacts . Pyruvate oxidoreductase (POR) catalyses the final step in the fermentation of carbohydrates in anaerobic mi…	6.3
			PF06243	PaaB: Phenylacetic acid degradation B; InterPro: IPR009359 Phenylacetate-CoA oxygenase is comprised of a five gene complex responsible for the hydroxylation of phenylacetate-CoA (PA-CoA) as the second catabolic step in phenylacetic acid (PA) degradation , . Although the exact function of this enzyme has not been determined, it has been shown to be required for phenylacetic acid degradation and...	6.04
			PF03444	DUF293: Domain of unknown function; InterPro: IPR005104 This domain is always found N-terminal to a pair of cystathionine-beta-synthase (CBS) domains IPR000644 from INTERPRO. This region may be distantly related to the HrcA proteins of prokaryotes.	5.79
vir_25349-PVX_059690--21--31		[['Motif_7', 48.299999999999997]]	PF09640	DUF2027: Domain of unknown function (DUF2027)	16.44
			PF09951	DUF2185: Uncharacterized protein conserved in bacteria (DUF2185)	16.05
			PF02937	COX6C: Cytochrome c oxidase subunit VIc; InterPro: IPR004204 Cytochrome c oxidase, a 13 subunit complex, 1.9.3.1 from EC is the terminal oxidase in the mitochondrial electron transport chain. This family is composed of cytochrome c oxidase subunit VIc.; GO: 0004129 cytochrome-c oxidase activity, 0006118 electron transport; PDB: 1oco_V 1ocr_I 1occ_I 1v54_V 1v55_V 1ocz_V 2occ_V.	12.24
			PF03653	UPF0093: Uncharacterised protein family (UPF0093); InterPro: IPR005265 There are currently no experimental data for members of this group or their homologues, nor do they exhibit features indicative of any function. However, they are predicted to be integral membrane proteins (with several transmembrane segments). There is some indirect indication of a link between this protein and the function...	11.77
			PF00912	Transgly: Transglycosylase; InterPro: IPR001264 The biosynthesis of disaccharides, oligosaccharides and polysaccharides involves the action of hundreds of different glycosyltransferases. These enzymes catalyse the transfer of sugar moieties from activated donor molecules to specific acceptor molecules, forming glycosidic bonds. A classification of glycosyltransferases using nucleotide diphospho-s…	9.54
			PF08325	WLM: WLM domain; InterPro: IPR013536 This is a predicted metallopeptidase domain called WLM (Wss1p-like metalloproteases). These are linked to the Ub-system by virtue of fusions with the UB-binding PUG (PUB), Ub-like, and Little Finger domains. More specifically, genetic evidence implicates the WLM family in de-SUMOylation .	9.29
			PF02723	NS3_envE: Non-structural protein NS3/Small envelope protein E; InterPro: IPR003873 This is a family of small nonstructural proteins, well conserved among Coronavirus strains. This protein is also found in Murine hepatitis virus as small envelope protein E.; GO: 0016020 membrane	9.22
			PF06900	DUF1270: Protein of unknown function (DUF1270); InterPro: IPR009682 This family consists of several hypothetical Staphylococcus aureus and phage proteins of 53 residues in length. The function of this family is unknown.	7.4
			PF05560	Bt_P21: Bacillus thuringiensis P21 molecular chaperone protein; InterPro: IPR008423 This family contains several Bacillus thuringiensis P21 proteins. These proteins are thought to be molecular chaperones and have mosquitocidal properties ,.	7.2
			PF06281	DUF1035: Protein of unknown function (DUF1035); InterPro: IPR009379 Sulfolobus spindle-shaped virus 1 (SSV1) and its fusellovirus homologues can be found in many acidic (pH less than 4.0) hot springs (greater than 70 degrees C) around the world. SSV1 contains a 15.5-kb double-stranded DNA genome that encodes 34 proteins with greater than 50 amino acids . A site-specific integrase and a DnaA-like.…	7.12
vir_25349-PVX_016140--79--144	[1, 3]		PF05795	Plasmodium_Vir: Plasmodium vivax Vir protein; InterPro: IPR008780 This family consists of several Vir proteins specific to Plasmodium vivax. The vir genes are present at about 600-1,000 copies per haploid genome and encode proteins that are immunovariant in natural infections, indicating that they may have a functional role in establishing chronic infection through antigenic variation .	92.58
			PF06471	NSP11: NSP11; InterPro: IPR009466 This region of coronavirus polyproteins encodes the NSP11 protein.	25.64
			PF10641	Methyltrans_Typ: Typoviral methyltransferase	17.53
			PF01623	Carla_C4: Carlavirus putative nucleic acid binding protein; InterPro: IPR002568 This family of carlavirus nucleic acid binding proteins includes a motif for a potential C-4 type zinc finger this has four highly conserved cysteine residues and is a conserved feature of the carlaviruses 3' terminal ORF . These proteins may function as viral transcriptional regulators. The carlavirus family includes…	15.06
			PF06664	DUF1171: Protein of unknown function (DUF1171); InterPro: IPR009551 This family represents a conserved region of unknown function within a number of hypothetical eukaryotic proteins.	11.52
			PF03430	TATR: Trans-activating transcriptional regulator; InterPro: IPR005092 This family of trans-activating transcriptional regulators (TATR), also known as intermediate early protein 1, are common to the Nucleopolyhedroviruses.	11.34
			PF04311	DUF459: Protein of unknown function (DUF459); InterPro: IPR007407 This is a putative periplasmic protein.	8.18
			PF02468	PsbN: Photosystem II reaction centre N protein (psbN); InterPro: IPR003398 Oxygenic photosynthesis uses two multi-subunit photosystems (I and II) located in the cell membranes of cyanobacteria and in the thylakoid membranes of chloroplasts in plants and algae. Photosystem II (PSII) has a P680 reaction centre containing chlorophyll 'a' that uses light energy to carry out the oxidation (splitting).…	7.68
			PF03838	RecU: Recombination protein U; InterPro: IPR004612 The Bacillus subtilis protein belonging to this family has been shown to be required for DNA recombination and repair.; GO: 0006281 DNA repair, 0006310 DNA recombination, 0005737 cytoplasm; PDB: 1rzn_B 1zp7_B.	6.8
			PF00366	Ribosomal_S17: Ribosomal protein S17; InterPro: IPR000266 Ribosomes are the particles that catalyse mRNA-directed protein synthesis in all organisms. The codons of the mRNA are exposed on the ribosome to allow tRNA binding. This leads to the incorporation of amino acids into the growing polypeptide chain in accordance with the genetic information. Incoming amino acid monomers enter the ribosomal.…	6.19
vir_25349-PVX_025690--63--76	[9]	[['Motif_7', 19.68]]	PF04767	Pox_F17: DNA-binding 11 kDa phosphoprotein; InterPro: IPR006854 This is a family of poxvirus proteins required for virus morphogenesis. This protein is necessary for proteolytic processing of the major viral structural proteins, P4a and P4b .; GO: 0003677 DNA binding, 0019082 viral protein processing	11.43
			PF09007	EBP50_C-term: EBP50, C-terminal; InterPro: IPR015098 This C terminal domain allows interaction of EBP50 with FERM (four-point one ERM) domains, resulting in the activation of Ezrin-radixin-moesin (ERM), with subsequent cytoskeletal modulation and cellular growth control .	10.02
			PF09464	DUF2021: Domain of unknown function (DUF2021)	7.83
			PF07283	TrbH: Conjugal transfer protein TrbH; InterPro: IPR010837 This family contains TrbH, a bacterial conjugal transfer protein approximately 150 residues long. This contains a putative membrane lipoprotein lipid attachment site .	6.74
			PF06400	Alpha-2-MRAP_N: Alpha-2-macroglobulin RAP, N-terminal domain; InterPro: IPR009066 The alpha-2-macroglobulin receptor-associated protein (RAP) is a glycoprotein that binds to the alpha-2-macroglobulin receptor, as well as to other members of the low density lipoprotein receptor family (IPR002172 from INTERPRO). RAP acts to inhibit the binding of all know ligands for these receptors, and may preven…	6.15
			PF03255	ACCA: Acetyl co-enzyme A carboxylase carboxyltransferase alpha subunit; InterPro: IPR001095 This entry contains the alpha subunit the acetyl coenzyme A carboxylase complex (). It catalyzes the first step in the synthesis of long-chain fatty acids which involves the carboxylation of acetyl-CoA to malonyl-CoA. The acetyl-CoA carboxylase complex (...	5.78
			PF05002	SGS: SGS domain; InterPro: IPR007699 This domain was thought to be unique to the SGT1-like proteins, but is also found in calcyclin binding proteins. Sgt1p is a highly conserved eukaryotic protein that is required for both SCF (Skp1p/Cdc53p-Cullin-F-box)-mediated ubiquitination and kinetochore function in yeast and also plays a role in the cAMP pathway. Calcyclin (S100A6) is a member of the S100A…	5.73
			PF07056	DUF1335: Protein of unknown function (DUF1335); InterPro: IPR009766 This family represents a conserved region approximately 130 residues long within a number of proteins of unknown function that seem to be specific to the white spot syndrome virus (WSSV).	5.62
			PF04541	Herpes_U34: Herpesvirus virion protein U34; InterPro: IPR007626 During primary envelopment Human herpesvirus 1 (HHV-1, HSV-1) nucleocapsids translocate from the nucleus to the cytoplasm. Lining the inside of the INM is the nuclear lamina, which is composed of a meshwork of proteins with spaces too small for the capsid to move through without some disruption of the lamina. The lamina is mainly...	5.53
			PF05892	Tricho_coat: Trichovirus coat protein; InterPro: IPR008879 This family consists of several coat proteins which are specific to the ssRNA positive-strand, no DNA stage viruses such as the Trichoviruses and Vitiviruses.; GO: 0019028 viral capsid	5.29
vir_25349-PVX_025690--121--141			PF04690	YABBY: YABBY protein; InterPro: IPR006780 YABBY proteins are a group of plant-specific transcription factors involved in the specification of abaxial polarity in lateral organs such as leaves and floral organs , .	22.08
			PF07370	DUF1489: Protein of unknown function (DUF1489); InterPro: IPR008320 There are currently no experimental data for members of this group or their homologues, nor do they exhibit features indicative of any function.	21.83
			PF05942	PaREP1: Archaeal PaREP1/PaREP8 family; InterPro: IPR010268 This family consists of several archaeal PaREP1 proteins, the function of the family is unknown.	18.44
			PF04663	Phenol_monoox: Phenol hydroxylase conserved region; InterPro: IPR006756 Under aerobic conditions, phenol is usually hydroxylated to catechol and degraded via the meta or ortho pathways. Two types of phenol hydroxylase are known: one is a multi-component enzyme the other is a single-component monooxygenase. This region is found in both types of enzymes , .	17.01
			PF03539	Spuma_A9PTase: Spumavirus aspartic protease (A9); InterPro: IPR001641 Peptidases are grouped into clans and families. Clans are groups of families for which there is evidence of common ancestry. Each clan is identified with two letters, the first representing the catalytic type of the families included in the clan (with the letter 'P' being used for a clan containing families of more than one...	16.98
			PF05240	APOBEC_C: APOBEC-like C-terminal domain; InterPro: IPR007904 This domain is found at the C terminus of the Apolipoprotein B mRNA editing enzyme. Apobec-1 catalyzes C to U editing of apolipoprotein B (apoB) mRNA in the mammalian intestine. C to U RNA editing of mammalian apolipoprotein B (apoB) RNA is a site-specific posttranscriptional modification in which a single cytidine is enzymatically...	15.79
			PF09923	DUF2155: Uncharacterized protein conserved in bacteria (DUF2155)	15.44
			PF08876	DUF1836: Domain of unknown function (DUF1836); InterPro: IPR014975 This group of proteins are functionally uncharacterised.	15.22
			PF08823	PG_binding_2: Putative peptidoglycan binding domain; InterPro: IPR014927 This entry may be a peptidoglycan binding domain.	14.31
			PF02025	IL5: Interleukin 5; InterPro: IPR000186 Interleukin-5 (IL5), also known as eosinophil differentiation factor (EDF), is a lineage-specific cytokine for eosinophilpoiesis , . It regulates eosinophil growth and activation , and thus plays an important role in diseases associated with increased levels of eosinophils, including asthma . IL5 has a similar overall fold to other cytokines (e.g., IL2, IL4…	13.8
vir_25349-PVX_050190--39--64	[1, 9]	[['Motif_9', 41.789999999999999]]	PF05795	Plasmodium_Vir: Plasmodium vivax Vir protein; InterPro: IPR008780 This family consists of several Vir proteins specific to Plasmodium vivax. The vir genes are present at about 600-1,000 copies per haploid genome and encode proteins that are immunovariant in natural infections, indicating that they may have a functional role in establishing chronic infection through antigenic variation .	54.86
			PF10757	YbaJ: Biofilm formation regulator YbaJ	53.9
			PF06567	Neural_ProG_Cyt: Neural chondroitin sulphate proteoglycan cytoplasmic domain; InterPro: IPR009505 This entry represents the C-terminal cytoplasmic domain of vertebrate neural chondroitin sulphate proteoglycans that contain EGF modules. Evidence has been accumulated to support the idea that neural proteoglycans are involved in various cellular events including mitogenesis, differentiation, axonal.…	26.07
			PF10260	SAYSvFN: Uncharacterized conserved domain (SAYSvFN)	25.38
			PF01550	Virus_HS: Virion host shutoff protein; InterPro: IPR002927 This family consists of virion host shutoff (VHS) proteins from various Herpesviridae as well as Human herpesvirus 3 (HHV-3) and Suid herpesvirus 1 (Pseudorabies virus). The VHS proteins inhibit cellular gene expression in infected cells. The VHS polypeptide destabilizes pre-existing host mRNAs and ensures rapid turn over of viral mRNAs...	20.31
			PF04838	Baculo_LEF5: Baculoviridae late expression factor 5; InterPro: IPR006923 This is a family of Baculoviridae late expression factor 5, required for late and very late gene expression.; GO: 0030528 transcription regulator activity, 0045449 regulation of transcription	12.16
			PF08864	UPF0302: UPF0302 domain; InterPro: IPR014963 These proteins are functionally uncharacterised.	10.15
			PF08557	Lipid_DES: Sphingolipid Delta4-desaturase (DES); InterPro: IPR013866 Sphingolipids are important membrane signalling molecules involved in many different cellular functions in eukaryotes. Sphingolipid delta 4-desaturase catalyses the formation of (E)-sphing-4-enine . Some proteins in this entry have bifunctional delta 4-desaturase/C-4-hydroxylase activity. Delta 4-desaturated sphingolipids may...	8.87
			PF07544	CSE2: RNA polymerase II transcription mediator; InterPro: IPR011425 These proteins include CSE2 (P33308 from SWISSPROT) and a subunit of the Mediator complex . CSE2, or chromosome segregation protein, has a microtubule-related role in chromosome segregation.; GO: 0005634 nucleus; PDB: 1yke_B 1ykh_B.	8.71
			PF04468	PSP1: PSP1 C-terminal conserved region; InterPro: IPR007557 This region is present in both eukaryotes and eubacteria. The yeast PSP1 protein is involved in suppressing mutations in the DNA polymerase alpha subunit in yeast .	8.5
vir_25349-PVX_175270--35--59	[1, 9]	[['Motif_9', 50.649999999999999]]	PF08864	UPF0302: UPF0302 domain; InterPro: IPR014963 These proteins are functionally uncharacterised.	15.29
			PF03511	Fanconi_A: Fanconi anaemia group A protein; InterPro: IPR003516 Fanconi anaemia (FA) , , is a recessive inherited disease characterised by defective DNA repair. FA cells are sensitive to DNA cross-linking agents that cause chromosomal instability and cell death. The disease is manifested clinically by progressive pancytopenia, variable physical anomalies, and predisposition to malignancy . Four...	12.28
			PF05795	Plasmodium_Vir: Plasmodium vivax Vir protein; InterPro: IPR008780 This family consists of several Vir proteins specific to Plasmodium vivax. The vir genes are present at about 600-1,000 copies per haploid genome and encode proteins that are immunovariant in natural infections, indicating that they may have a functional role in establishing chronic infection through antigenic variation .	11.81
			PF02598	DUF171: Uncharacterized ACR, COG2106; InterPro: IPR003750 This entry describes proteins of unknown function.; PDB: 1k3r_A.	11.31
			PF06523	DUF1106: Protein of unknown function (DUF1106); InterPro: IPR009490 This family consists of several hypothetical bacterial proteins found in Escherichia coli and Citrobacter rodentium. The function of this family is unknown.	9.09
			PF00312	Ribosomal_S15: Ribosomal protein S15; InterPro: IPR000589 Ribosomes are the particles that catalyse mRNA-directed protein synthesis in all organisms. The codons of the mRNA are exposed on the ribosome to allow tRNA binding. This leads to the incorporation of amino acids into the growing polypeptide chain in accordance with the genetic information. Incoming amino acid monomers enter the ribosomal.…	8.79
			PF02700	PurS: Phosphoribosylformylglycinamidine (FGAM) synthase; InterPro: IPR003850 Phosphoribosylformylglycinamidine(FGAM) synthetase, 6.3.5.3 from EC, catalyses the fourth step in the de novo purine biosynthetic pathway . 5-phosphoribosylformylglycinamide (FGAR) + glutamine + ATP = FGAM + glutamate + ADP + Pi In eukaryotes and many bacterial systems (including Escherichia...	8.65
			PF02149	KA1: Kinase associated domain 1; InterPro: IPR001772 Protein kinases are a group of enzymes that possess a catalytic subunit which transfers the gamma phosphate from nucleotide triphosphates (often ATP) to one or more amino acid residues in a protein substrate side chain, resulting in a conformational change affecting protein function. The enzymes fall into two broad classes, characterised with...	8.54
			PF08990	Docking: Erythronolide synthase docking; InterPro: IPR015083 The N-terminal docking domain found in modular polyketide synthase assumes an alpha-helical structure, wherein two alpha-helices are connected by a short loop. Two such N-terminal domains dimerise to form amphipathic parallel alpha-helical coiled coils: dimerisation is essential for protein function . ; GO: 0016740 transferase activity,…	7.29
			PF08313	SCA7: SCA7; InterPro: IPR013243 This domain is found in the protein Sgf73/Sca7 which is a component of the multihistone acetyltransferase complexes SAGA and SILK . This domain is also found in Ataxin-7, a human protein which in its polyglutamine expanded pathological form, is responsible for the neurodegenerative disease spinocerebellar ataxia 7 (SCA7) .	7.04
vir_25349-PVX_090315--56--101	[6, 9]	[['Motif_9', 52.619999999999997]]	PF05795	Plasmodium_Vir: Plasmodium vivax Vir protein; InterPro: IPR008780 This family consists of several Vir proteins specific to Plasmodium vivax. The vir genes are present at about 600-1,000 copies per haploid genome and encode proteins that are immunovariant in natural infections, indicating that they may have a functional role in establishing chronic infection through antigenic variation .	91.39
			PF06603	DUF1141: Protein of unknown function (DUF1141); InterPro: IPR010570 This family consists of several hypothetical proteins of unknown function and seems to be specific to Bacteroides species.	14.0
			PF09205	DUF1955: Domain of unknown function (DUF1955); InterPro: IPR015288 Members of this family are found in hypothetical proteins synthesised by the Archaeal organism Sulfolobus. Their exact function has not, as yet, been determined. ; PDB: 1wy6_A.	13.85
			PF05663	DUF809: Protein of unknown function (DUF809); InterPro: IPR008527 This family consists of several proteins of unknown function Raphanus sativus (Radish) and Brassica napus (Rape).	12.59
			PF02509	Rota_NS35: Rotavirus non-structural protein 35; InterPro: IPR003668 Rotavirus non-structural protein 35 (Ns35) is a basic protein which possesses RNA-binding activity and is essential for genome replication . It may also be important for viral RNA packaging.; GO: 0003723 RNA binding, 0019079 viral genome replication; PDB: 1l9v_A.	11.79
			PF01858	RB_A: Retinoblastoma-associated protein A domain; InterPro: IPR002720 Retinoblastoma-like and retinoblastoma-associated proteins may have a function in cell cycle regulation. They form a complex with adenovirus E1A and SV40 large T antigen, and may bind and modulate the function of certain cellular proteins with which T and E1A compete for pocket binding. The proteins may act as tumor suppressors…	11.57
			PF05815	DUF844: Baculovirus protein of unknown function (DUF844); InterPro: IPR008562 This family consists of several baculovirus sequences of between 350 and 380 residues long. The family has no known function.	8.47
			PF04614	Pex19: Pex19 protein family; InterPro: IPR006708 Peroxisome(s) form an intracellular compartment, bounded by a typical lipid bilayer membrane. Peroxisome functions are often specialised by organism and cell type; two widely distributed and well-conserved functions are H2O2-based respiration and fatty acid ß-oxidation. Other functions include ether lipid (plasmalogen) synthesis and cholesterol...	7.86
			PF06193	Orthopox_A5L: Orthopoxvirus A5L protein; InterPro: IPR010396 This family consists of several Orthopoxvirus A5L proteins. The vaccinia virus WR A5L open reading frame (corresponding to open reading frame A4L in vaccinia virus Copenhagen) encodes an immunodominant late protein found in the core of the vaccinia virion. The A5 protein appears to be required for the immature virion to form the brick-s…	7.66
			PF10482	CtIP_N: Tumour-suppressor protein CtIP N-terminal domain	7.3
vir_25349-PVX_023185--52--66	[6, 9]	[['Motif_9', 68.430000000000007]]	PF05795	Plasmodium_Vir: Plasmodium vivax Vir protein; InterPro: IPR008780 This family consists of several Vir proteins specific to Plasmodium vivax. The vir genes are present at about 600-1,000 copies per haploid genome and encode proteins that are immunovariant in natural infections, indicating that they may have a functional role in establishing chronic infection through antigenic variation .	54.95
			PF04803	Cor1: Cor1/Xlr/Xmr conserved region; InterPro: IPR006888 Cor1 is a component of the chromosome core in the meiotic prophase chromosomes . Xlr is a lymphoid cell specific protein . Xmr is abundantly transcribed in testis in a tissue-specific and developmentally regulated manner. The protein is located in the nuclei of spermatocytes, early in the prophase of the first meiotic division, and later be…	18.91
			PF04064	DUF384: Domain of unknown function (DUF384); InterPro: IPR007206 This is a protein of unknown function. It is found C-terminal to another domain of unknown function, DUF383 (IPR007205 from INTERPRO).	17.83
			PF02149	KA1: Kinase associated domain 1; InterPro: IPR001772 Protein kinases are a group of enzymes that possess a catalytic subunit which transfers the gamma phosphate from nucleotide triphosphates (often ATP) to one or more amino acid residues in a protein substrate side chain, resulting in a conformational change affecting protein function. The enzymes fall into two broad classes, characterised with...	16.71
			PF09744	Jnk-SapK_ap_N: JNK_SAPK-associated protein-1	15.62
			PF03913	Amb_V_allergen: Amb V Allergen; InterPro: IPR005611 Amb V is an Ambrosia sp (ragweed) pollen allergen. Amb t V has been shown to contain a C-terminal helix as the major T cell epitope. Free sulphhydryl groups also play a major role in the T cell recognition of cross-reactivity T cell epitopes within these related allergens .; PDB: 1bbg 3bbg_A 2bbg.	11.68
			PF02700	PurS: Phosphoribosylformylglycinamidine (FGAM) synthase; InterPro: IPR003850 Phosphoribosylformylglycinamidine(FGAM) synthetase, 6.3.5.3 from EC, catalyses the fourth step in the de novo purine biosynthetic pathway . 5-phosphoribosylformylglycinamide (FGAR) + glutamine + ATP = FGAM + glutamate + ADP + Pi In eukaryotes and many bacterial systems (including Escherichia...	10.85
			PF01847	VHL: von Hippel-Lindau disease tumour suppressor protein; InterPro: IPR002714 This family of proteins is involved in the ubiquitylation and subsequent proteasomal degradation of proteins via the von Hippel-Lindau ubiquitylation complex. They appear to act as the target recruitment subunit in the E3 ubiquitin ligase complex and recruit hydroxylated hypoxia-inducible factor (HIF) under normoxic...	10.83
			PF05507	MAGP: Microfibril-associated glycoprotein (MAGP); InterPro: IPR008673 This family consists of several mammalian microfibril-associated glycoprotein (MAGP) 1 and 2 proteins. MAGP1 and 2 are components of elastic fibres. MAGP-1 has been proposed to bind a C-terminal region of tropoelastin, the soluble precursor of elastin. MAGP-2 was found to interact with fibrillin-1 and -2, as well as fibulin-1,.…	10.45
			PF08743	Nse4: Nse4; InterPro: IPR014854 Nse4 is a component of the Smc5/6 DNA repair complex. It forms interactions with Smc5 and Nse1 .	8.83
vir_25349-PVX_110300--46--72	[9]	[['Motif_9', 75.290000000000006]]	PF05795	Plasmodium_Vir: Plasmodium vivax Vir protein; InterPro: IPR008780 This family consists of several Vir proteins specific to Plasmodium vivax. The vir genes are present at about 600-1,000 copies per haploid genome and encode proteins that are immunovariant in natural infections, indicating that they may have a functional role in establishing chronic infection through antigenic variation .	86.1
			PF05191	ADK_lid: Adenylate kinase, active site lid; InterPro: IPR007862 Adenylate kinases (ADK; 2.7.4.3 from EC) are phosphotransferases that catalyse the Mg-dependent reversible conversion of ATP and AMP to two molecules of ADP, an essential reaction for many processes in living cells. In large variants of adenylate kinase, the AMP and ATP substrates are buried in a domain that undergoes conformational.…	36.54
			PF08968	DUF1885: Domain of unknown function (DUF1885); InterPro: IPR015062 This protein is found in a set of hypothetical proteins produced by bacteria of the Bacillus genus. ; PDB: 1t6a_A.	28.67
			PF05912	DUF870: Caenorhabditis elegans protein of unknown function (DUF870); InterPro: IPR008588 This family consists of proteins of unknown function found in Caenorhabditis species.	24.97
			PF07939	DUF1685: Protein of unknown function (DUF1685); InterPro: IPR012881 The members of this family are hypothetical eukaryotic proteins of unknown function. The region in question is approximately 100 amino acid residues long.	24.59
			PF00362	Integrin_beta: Integrin, beta chain; InterPro: IPR002369 Integrins are the major metazoan receptors for cell adhesion to extracellular matrix proteins and, in vertebrates, also play important roles in certain cell-cell adhesions, make transmembrane connections to the cytoskeleton and activate many intracellular signalling pathways , . The integrin receptors are composed of alpha and beta subunit.…	18.54
			PF09475	Dot_icm_IcmQ: Dot/Icm secretion system protein (dot_icm_IcmQ)	18.13
			PF05900	Herpes_BFRF1: Gammaherpesvirus BFRF1 protein; InterPro: IPR008641 This family consists of several Epstein-barr virus BFRF1 like proteins from the Gammaherpesviruses. BFRF1 belongs to the lytic proteins, since its expression is achieved following activation of the EBV replication cycle. Furthermore, it can be classified as an early protein, given the fact that it is only partially inhibited by tre…	16.63
			PF06840	DUF1241: Protein of unknown function (DUF1241); InterPro: IPR009652 This family consists of several programmed cell death 10 protein (PDCD10 or TFAR15) sequences. The function of this family is unknown.	15.76
			PF06817	RVT_thumb: Reverse transcriptase thumb domain; InterPro: IPR010661 This domain is known as the thumb domain. It is composed of a four helix bundle .; GO: 0003964 RNA-directed DNA polymerase activity, 0006278 RNA-dependent DNA replication; PDB: 1tkz_B 1rt1_B 1rt2_B 1fko_A 1c1c_A 1s1u_A 1lwf_B 1s1t_A 1jlq_A 1rt7_A ....	15.45
vir_25349-PVX_001625--45--70	[9]	[['Motif_9', 51.619999999999997]]	PF05795	Plasmodium_Vir: Plasmodium vivax Vir protein; InterPro: IPR008780 This family consists of several Vir proteins specific to Plasmodium vivax. The vir genes are present at about 600-1,000 copies per haploid genome and encode proteins that are immunovariant in natural infections, indicating that they may have a functional role in establishing chronic infection through antigenic variation .	34.27
			PF08339	RTX_C: RTX C-terminal domain; InterPro: IPR013550 This domain describes the C-terminal region of various bacterial haemolysins and leukotoxins, which belong to the RTX family of toxins. These are produced by various Gram negative bacteria, such as Escherichia coli (P09983 from SWISSPROT) and Actinobacillus pleuropneumoniae (P15377 from SWISSPROT). RTX toxins may interact with lipopolysaccharide...	22.83
			PF09391	DUF2000: Protein of unknown function (DUF2000)	13.29
			PF03398	DUF292: Eukaryotic protein of unknown function, DUF292; InterPro: IPR005061 This is a eukaryotic protein family of unknown function.	12.16
			PF01093	Clusterin: Clusterin; InterPro: IPR000753 Clusterin is a vertebrate glycoprotein , the exact function of which is not yet clear. Clusterin expression is complex, appearing as different forms in different cell compartments. One set of proteins is directed for secretion, and other clusterin species are expressed in the cytoplasm and nucleus. The secretory form of the clusterin protein (sCLU) is...	10.02
			PF08630	Dfp1_Him1_M: Dfp1/Him1, central region; InterPro: IPR013939 This region, together with the C-terminal zinc finger (IPR006572 from INTERPRO) is essential for the mitotic and kinase activation functions of Dfp1/Him1 .	9.9
			PF06058	DCP1: Dcp1-like decapping family; InterPro: IPR010334 An essential step in mRNA turnover is decapping. In yeast, two proteins have been identified that are essential for decapping, Dcp1 (this family) and Dcp2 (IPR007722 from INTERPRO). The precise role of these proteins in the decapping reaction has not been established. Evidence suggests that the Dcp1 may enhance the function of Dcp2 .; PDB:...	8.98
			PF02149	KA1: Kinase associated domain 1; InterPro: IPR001772 Protein kinases are a group of enzymes that possess a catalytic subunit which transfers the gamma phosphate from nucleotide triphosphates (often ATP) to one or more amino acid residues in a protein substrate side chain, resulting in a conformational change affecting protein function. The enzymes fall into two broad classes, characterised with...	8.83
			PF04570	DUF581: Protein of unknown function (DUF581); InterPro: IPR007650 This is a family of uncharacterised proteins.	8.73
			PF09368	Sas10_Utp3_C: Sas10 C-terminal domain	8.05
vir_25349-PVX_104190--42--61	[9]	[['Motif_9', 85.329999999999998]]	PF05795	Plasmodium_Vir: Plasmodium vivax Vir protein; InterPro: IPR008780 This family consists of several Vir proteins specific to Plasmodium vivax. The vir genes are present at about 600-1,000 copies per haploid genome and encode proteins that are immunovariant in natural infections, indicating that they may have a functional role in establishing chronic infection through antigenic variation .	85.87
			PF08630	Dfp1_Him1_M: Dfp1/Him1, central region; InterPro: IPR013939 This region, together with the C-terminal zinc finger (IPR006572 from INTERPRO) is essential for the mitotic and kinase activation functions of Dfp1/Him1 .	32.29
			PF10228	DUF2228: Uncharacterised conserved protein (DUF2228)	23.25
			PF02149	KA1: Kinase associated domain 1; InterPro: IPR001772 Protein kinases are a group of enzymes that possess a catalytic subunit which transfers the gamma phosphate from nucleotide triphosphates (often ATP) to one or more amino acid residues in a protein substrate side chain, resulting in a conformational change affecting protein function. The enzymes fall into two broad classes, characterised with...	20.86
			PF02700	PurS: Phosphoribosylformylglycinamidine (FGAM) synthase; InterPro: IPR003850 Phosphoribosylformylglycinamidine(FGAM) synthetase, 6.3.5.3 from EC, catalyses the fourth step in the de novo purine biosynthetic pathway . 5-phosphoribosylformylglycinamide (FGAR) + glutamine + ATP = FGAM + glutamate + ADP + Pi In eukaryotes and many bacterial systems (including Escherichia...	17.64
			PF03823	Neurokinin_B: Neurokinin B; InterPro: IPR003635 Tachykinins , , are a group of biologically active peptides which excite neurons, evoke behavioral responses, are potent vasodilatators and contract (directly or indirectly) many smooth muscles. This family includes neurokinins, as well as many other peptides. Like other tachykinins, neurokinins are synthesized as larger protein precursors that are.…	15.05
			PF04803	Cor1: Cor1/Xlr/Xmr conserved region; InterPro: IPR006888 Cor1 is a component of the chromosome core in the meiotic prophase chromosomes . Xlr is a lymphoid cell specific protein . Xmr is abundantly transcribed in testis in a tissue-specific and developmentally regulated manner. The protein is located in the nuclei of spermatocytes, early in the prophase of the first meiotic division, and later be…	14.1
			PF10455	BAR_2: Bin/amphiphysin/Rvs domain for vesicular trafficking	13.74
			PF01779	Ribosomal_L29e: Ribosomal L29e protein family; InterPro: IPR002673 Ribosomes are the particles that catalyse mRNA-directed protein synthesis in all organisms. The codons of the mRNA are exposed on the ribosome to allow tRNA binding. This leads to the incorporation of amino acids into the growing polypeptide chain in accordance with the genetic information. Incoming amino acid monomers enter the...	12.71
			PF08679	DsrD: Dissimilatory sulfite reductase D (DsrD); InterPro: IPR014793 The structure of the dissimilatory sulphite reductase D (DsrD) protein has shown it to contain a winged-helix motif similar to those found in DNA binding proteins . The structure suggests a possible role for DsrD in transcription or translation of genes, which catalyse dissimilatory sulphite reduction. ; PDB: 1ucr_B.	10.92
vir_25349-PVX_097540--354--381	[9]	[['Motif_9', 86.280000000000001]]	PF05795	Plasmodium_Vir: Plasmodium vivax Vir protein; InterPro: IPR008780 This family consists of several Vir proteins specific to Plasmodium vivax. The vir genes are present at about 600-1,000 copies per haploid genome and encode proteins that are immunovariant in natural infections, indicating that they may have a functional role in establishing chronic infection through antigenic variation .	85.08
			PF06578	YscK: YOP proteins translocation protein K (YscK); InterPro: IPR009510 This family consists of several YscK proteins. The function of this protein is unknown but it belongs to an operon involved in the secretion of Yop proteins across bacterial membranes.; GO: 0009405 pathogenesis	31.63
			PF09135	Alb1: Alb1; InterPro: IPR015218 This entry represents a family of fungal proteins, including Alb1, that are involved in ribosomal biogenesis .	28.22
			PF08410	DUF1737: Domain of unknown function (DUF1737); InterPro: IPR013619 This domain of unknown function is found at the N terminus of bacterial and viral hypothetical proteins.	20.12
			PF02149	KA1: Kinase associated domain 1; InterPro: IPR001772 Protein kinases are a group of enzymes that possess a catalytic subunit which transfers the gamma phosphate from nucleotide triphosphates (often ATP) to one or more amino acid residues in a protein substrate side chain, resulting in a conformational change affecting protein function. The enzymes fall into two broad classes, characterised with...	19.38
			PF08650	DASH_Dad4: DASH complex subunit Dad4; InterPro: IPR013959 The DASH complex is a ~10 subunit microtubule-binding complex that is transferred to the kinetochore prior to mitosis . In Saccharomyces cerevisiae (Baker's yeast) DASH forms both rings and spiral structures on microtubules in vitro , .	10.67
			PF10046	BLOC1_2: Beta-lactamase inhibitor (BLIP) Biogenesis of lysosome-related organelles complex-1 subunit 2; PDB: 1s0w_D 1xxm_D 1jtg_D.	10.04
			PF08649	DASH_Dad1: DASH complex subunit Dad1; InterPro: IPR013958 The DASH complex is a ~10 subunit microtubule-binding complex that is transferred to the kinetochore prior to mitosis . In Saccharomyces cerevisiae (Baker's yeast) DASH forms both rings and spiral structures on microtubules in vitro , . Components of the DASH complex, including Dam1, Duo1, Spc34, Dad1 and Ask1, are essential and connect...	9.75
			PF09525	YscI_HrpB_dom: Bacterial type III secretion system protein (yscI_hrpB_dom)	9.51
			PF09385	HisK_N: Histidine kinase N terminal	8.56
vir_25349-PVX_134260--50--74	[9]	[['Motif_9', 54.18]]	PF05795	Plasmodium_Vir: Plasmodium vivax Vir protein; InterPro: IPR008780 This family consists of several Vir proteins specific to Plasmodium vivax. The vir genes are present at about 600-1,000 copies per haploid genome and encode proteins that are immunovariant in natural infections, indicating that they may have a functional role in establishing chronic infection through antigenic variation .	44.84
			PF09152	DUF1937: Domain of unknown function (DUF1936) Domain of unknown function (DUF1937); InterPro: IPR015235 This entry represents a set of hypothetical bacterial proteins whose exact function has not, as yet, been described. ; PDB: 1pvm_A 1t1j_A.	22.02
			PF05652	DcpS: Scavenger mRNA decapping enzyme (DcpS); InterPro: IPR008594 This entry represents scavenger mRNA decapping enzymes, such as Dcp2 and DcpS. DcpS is a scavenger pyrophosphatase that hydrolyses the residual cap structure following 3' to 5' mRNA degradation. DcpS uses cap dinucleotides or capped oligonucleotides as substrate to release m(7)GMP (N7-methyl GMP), while Dcp2 uses capped mRNA as...	13.32
			PF06330	TRI5: Trichodiene synthase (TRI5); InterPro: IPR010458 This family consists of several fungal trichodiene synthase proteins. TRI5 encodes the enzyme trichodiene synthase, which has been shown to catalyse the first step in the trichothecene pathways of Fusarium and Trichothecium species ,.; GO: 0045482 trichodiene synthase activity, 0016106 sesquiterpenoid biosynthetic process; PDB: 1kiz_A 2ael_A.…	8.67
			PF08949	DUF1860: Domain of unknown function (DUF1860); InterPro: IPR015044 This protein has no known function. It is predominantly found in the C-terminus of bacteriophage spike proteins . ; PDB: 1yq6_B 1yq8_A 1yq5_A.	5.93
			PF00833	Ribosomal_S17e: Ribosomal S17; InterPro: IPR001210 Ribosomes are the particles that catalyse mRNA-directed protein synthesis in all organisms. The codons of the mRNA are exposed on the ribosome to allow tRNA binding. This leads to the incorporation of amino acids into the growing polypeptide chain in accordance with the genetic information. Incoming amino acid monomers enter the ribosomal A site.…	5.83
			PF01691	Adeno_E1B_19K: Adenovirus E1B 19K protein / small t-antigen The Prosite family contains members not in the Pfam family.; InterPro: IPR002924 This family consists of adenovirus E1B 19 kDa protein or small t-antigen. The E1B 19 kDa protein inhibits E1A induced apoptosis and hence prolongs the viability of the host cell . It can also inhibit apoptosis mediated by tumor necrosis factor alpha and Fas.…	5.82
			PF03373	Octapeptide: Octapeptide repeat; InterPro: IPR005038 This octapeptide repeat is found in several bacterial proteins. The function of this repeat is unknown.; GO: 0019865 immunoglobulin binding	5.52
			PF09135	Alb1: Alb1; InterPro: IPR015218 This entry represents a family of fungal proteins, including Alb1, that are involved in ribosomal biogenesis .	5.39
			PF10537	WAC_Acf1_DNA_bd: ATP-utilising chromatin assembly and remodelling N-terminal	5.28
vir_25349-PVX_074690--175--197	[6]	[['Motif_6', 62.560000000000002]]	PF05795	Plasmodium_Vir: Plasmodium vivax Vir protein; InterPro: IPR008780 This family consists of several Vir proteins specific to Plasmodium vivax. The vir genes are present at about 600-1,000 copies per haploid genome and encode proteins that are immunovariant in natural infections, indicating that they may have a functional role in establishing chronic infection through antigenic variation .	78.51
			PF05304	DUF728: Protein of unknown function (DUF728); InterPro: IPR007968 This family consists of several uncharacterised tobravirus proteins of unknown function.	32.15
			PF08956	DUF1869: Domain of unknown function (DUF1869); InterPro: IPR015051 This domain is found in a set of hypothetical bacterial proteins. ; PDB: 1nei_A.	10.84
			PF08741	YwhD: YwhD family; InterPro: IPR014852 The members of this entry are currently uncharacterised. They are around 170 amino acids in length.	10.71
			PF05979	DUF896: Bacterial protein of unknown function (DUF896); InterPro: IPR009242 This family consists of several short, hypothetical bacterial proteins of unknown function.	10.49
			PF03827	Orexin_rec2: Orexin receptor type 2; InterPro: IPR004060 G-protein-coupled receptors, GPCRs, constitute a vast protein family that encompasses a wide range of functions (including various autocrine, paracrine and endocrine processes). They show considerable diversity at the sequence level, on the basis of which they can be separated into distinct groups. We use the term clan to describe the GPCRs…	10.06
			PF05602	CLPTM1: Cleft lip and palate transmembrane protein 1 (CLPTM1); InterPro: IPR008429 This family consists of several eukaryotic cleft lip and palate transmembrane protein 1 sequences. Cleft lip with or without cleft palate is a common birth defect that is genetically complex. The nonsyndromic forms have been studied genetically using linkage and candidate-gene association studies with only partial.…	9.05
			PF04971	Lysis_S: Lysis protein S; InterPro: IPR007054 The lysis S protein is a cytotoxic protein forming holes in membranes causing cell lysis. The action of Lysis S is independent of the proportion of acidic phospholipids in the membrane .	8.58
			PF07953	Toxin_R_bind_N: Clostridium neurotoxin, N-terminal receptor binding; InterPro: IPR012928 The Clostridium neurotoxin family is composed of tetanus neurotoxin and seven serotypes of botulinum neurotoxin. The structure of the botulinum neurotoxin reveals a four domain protein. The N-terminal catalytic domain (IPR000395 from INTERPRO), the central translocation domain and two receptor binding domains…	8.53
			PF05303	DUF727: Protein of unknown function (DUF727); InterPro: IPR007967 This family consists of several uncharacterised eukaryotic proteins of unknown function.; PDB: 1sgo_A.	8.41
vir_25349-PVX_005045--165--194	[1, 6, 9]	[['Motif_6', 82.200000000000003]]	PF05795	Plasmodium_Vir: Plasmodium vivax Vir protein; InterPro: IPR008780 This family consists of several Vir proteins specific to Plasmodium vivax. The vir genes are present at about 600-1,000 copies per haploid genome and encode proteins that are immunovariant in natural infections, indicating that they may have a functional role in establishing chronic infection through antigenic variation .	90.4
			PF09236	AHSP: Alpha-haemoglobin stabilising protein; InterPro: IPR015317 Alpha-haemoglobin stabilising protein (AHSP) acts a molecular chaperone for free alpha-haemoglobin, preventing the harmful aggregation of alpha-haemoglobin during normal erythroid cell development: it specifically protects free alpha-haemoglobin from precipitation. AHSP adopts a helical secondary structure consisting of an elongated…	43.27
			PF06330	TRI5: Trichodiene synthase (TRI5); InterPro: IPR010458 This family consists of several fungal trichodiene synthase proteins. TRI5 encodes the enzyme trichodiene synthase, which has been shown to catalyse the first step in the trichothecene pathways of Fusarium and Trichothecium species ,.; GO: 0045482 trichodiene synthase activity, 0016106 sesquiterpenoid biosynthetic process; PDB: 1kiz_A 2ael_A.…	20.32
			PF04490	Pox_T4_C: Poxvirus T4 protein, C terminus; InterPro: IPR007579 Poxvirus T4 protein is thought to be retained in the endoplasmic reticulum. M-T4 of myxoma virus (O55698 from SWISSPROT) is thought to protect infected lymphocytes from apoptosis and modulate the inflammatory response to virus infection . The N terminus is IPR007580 from INTERPRO.	13.53
			PF04780	DUF629: Protein of unknown function (DUF629); InterPro: IPR006865 This domain represents a region of several plant proteins of unknown function. A C2H2 zinc finger is predicted in this region in some family members, but the spacing between the cysteine residues is not conserved throughout the family.	8.45
			PF01213	CAP_N: Adenylate cyclase associated (CAP) N terminal; InterPro: IPR013992 Cyclase-associated proteins (CAPs) are highly conserved actin-binding proteins present in a wide range of organisms including yeast, fly, plants, and mammals. CAPs are multifunctional proteins that contain several structural domains. CAP is involved in species-specific signalling pathways , , , . In Drosophila, CAP function…	8.23
			PF08725	Integrin_b_cyt: Integrin beta cytoplasmic domain; InterPro: IPR014836 Integrins are the major metazoan receptors for cell adhesion to extracellular matrix proteins and, in vertebrates, also play important roles in certain cell-cell adhesions, make transmembrane connections to the cytoskeleton and activate many intracellular signalling pathways , . The integrin receptors are composed of alpha and.…	7.16
			PF07546	EMI: EMI domain; InterPro: IPR011489 The Pfam alignment for this domain is truncated at the C terminus and does not include the final cysteine . This is to stop the family overlapping with other domains.	7.04
			PF10764	Gin: Inhibitor of sigma-G Gin	6.73
			PF03254	XG_FTase: Xyloglucan fucosyltransferase; InterPro: IPR004938 Plant cell walls are crucial for development, signal transduction, and disease resistance in plants. Cell walls are made of cellulose, hemicelluloses, and pectins. Xyloglucan (XG), the principal load-bearing hemicellulose of dicotyledonous plants, has a terminal fucosyl residue. This fucosyltransferase adds this residue . ; GO: 0008107.…	6.46
vir_25349-PVX_124720--170--191	[6]	[['Motif_6', 85.950000000000003]]	PF05795	Plasmodium_Vir: Plasmodium vivax Vir protein; InterPro: IPR008780 This family consists of several Vir proteins specific to Plasmodium vivax. The vir genes are present at about 600-1,000 copies per haploid genome and encode proteins that are immunovariant in natural infections, indicating that they may have a functional role in establishing chronic infection through antigenic variation .	92.07
			PF08997	UCR_6-4kD: Ubiquinol-cytochrome C reductase complex, 6.4kD protein; InterPro: IPR015089 The ubiquinol-cytochrome C reductase complex (cytochrome bc1 complex) is an essential component of the mitochondrial cellular respiratory chain. This family represents the 6.4 kDa protein, which may be closely linked to the iron-sulphur protein in the complex and function as an iron-sulphur protein-binding...	18.01
			PF04405	ScdA_N: Domain of Unknown function (DUF542); InterPro: IPR007500 This is a domain of unknown function found at the N-terminus of genes involved in cell wall development and nitrous oxide protection. ScdA is required for normal cell growth and development; mutants have an increased level of peptidoglycan cross-linking and aberrant cellular morphology suggesting a role for ScdA in cell wall metabol…	16.88
			PF05290	Baculo_IE-1: Baculovirus immediate-early protein (IE-0); InterPro: IPR007954 This entry contains the Baculovirus immediate-early protein IE-0.	7.65
			PF05669	SOH1: SOH1; InterPro: IPR008831 The family consists of Saccharomyces cerevisiae SOH1 homologues. SOH1 is responsible for the repression of temperature sensitive growth of the HPR1 mutant and has been found to be a component of the RNA polymerase II transcription complex. SOH1 not only interacts with factors involved in DNA repair, but transcription as well. Thus, the SOH1 protein may serve to cou…	5.93
			PF02991	MAP1_LC3: Microtubule associated protein 1A/1B, light chain 3; InterPro: IPR004241 Light chain 3 (LC3) may function primarily as a MAP1A and MAP1B subunit and its expression may regulate the microtubule binding activity of of the neuronal microtubule-associated proteins (MAPs), MAP1A and MAP1B . Related proteins that belong to this group include the human ganglioside expression factor and a symbi…	5.81
			PF09671	Spore_GerQ: Spore coat protein (Spore_GerQ)	5.25
			PF06686	SpoIIIAC: Stage III sporulation protein AC (SpoIIIAC); InterPro: IPR009570 This family consists of several bacterial stage III sporulation protein AC (SpoIIIAC) sequences. The exact function of this family is unknown.	4.52
			PF04848	Pox_A22: Poxvirus A22 protein; InterPro: IPR006932 This is a family of Poxvirus A22 protein.	4.42
			PF10541	KASH: Nuclear envelope localisation domain	4.33
vir_25349-PVX_127260--163--186	[6, 9]	[['Motif_6', 80.010000000000005]]	PF05795	Plasmodium_Vir: Plasmodium vivax Vir protein; InterPro: IPR008780 This family consists of several Vir proteins specific to Plasmodium vivax. The vir genes are present at about 600-1,000 copies per haploid genome and encode proteins that are immunovariant in natural infections, indicating that they may have a functional role in establishing chronic infection through antigenic variation .	83.5
			PF06637	PV-1: PV-1 protein (PLVAP); InterPro: IPR009538 This family consists of several PV-1 (PLVAP) proteins, which seem to be specific to mammals. PV-1 is a novel protein component of the endothelial fenestral and stomatal diaphragms . The function of this family is unknown.	10.88
			PF08593	DUF1773: Protein of unknown function DUF1773; InterPro: IPR013902 The function of these proteins is unknown.	10.73
			PF05869	Dam: DNA N-6-adenine-methyltransferase (Dam); InterPro: IPR008593 This family consists of several bacterial and phage DNA N-6-adenine-methyltransferase (Dam) like sequences .; GO: 0003677 DNA binding, 0009007 site-specific DNA-methyltransferase (adenine-specific) activity, 0006306 DNA methylation	8.42
			PF02999	Borrelia_orfD: Borrelia orf-D family; InterPro: IPR004248 Borrelia burgdorferi supercoiled plasmids encode multicopy tandem open reading frames called Orf-A, Orf-B, Orf-C and Orf-D. This family corresponds to Orf-D. The putative product of this gene has no known function .	7.62
			PF06601	Orthopox_F6: Orthopoxvirus F6 protein; InterPro: IPR009521 This family consists of several Orthopoxvirus F6L proteins the function of which is unknown.	6.16
			PF03982	DAGAT: Diacylglycerol acyltransferase; InterPro: IPR007130 The terminal step of triacylglycerol (TAG) formation is catalysed by the enzyme diacylglycerol acyltransferase (DAGAT) , .	5.85
			PF05578	Peptidase_S31: Pestivirus NS3 polyprotein peptidase S31; InterPro: IPR000280 Proteolytic enzymes that exploit serine in their catalytic activity are ubiquitous, being found in viruses, bacteria and eukaryotes . They include a wide range of peptidase activity, including exopeptidase, endopeptidase, oligopeptidase and omega-peptidase activity. Over 20 families (denoted S1 - S66) of serine protease.…	5.32
			PF06834	TraU: TraU protein; InterPro: IPR009649 This family consists of several bacterial TraU proteins. TraU appears to be more essential to conjugal DNA transfer than to assembly of pilus filaments .	5.32
			PF07240	Turandot: Stress-inducible humoral factor Turandot; InterPro: IPR010825 This family consists of several Drosophila species specific Turandot proteins. The Turandot A (TotA) gene encodes a humoral factor, which is secreted from the fat body and accumulates in the body fluids. TotA is strongly induced upon bacterial challenge, as well as by other types of stress such as high temperature, mechanical…	5.15
vir_25349-PVX_081850--432--455	[6]	[['Motif_6', 86.590000000000003]]	PF05795	Plasmodium_Vir: Plasmodium vivax Vir protein; InterPro: IPR008780 This family consists of several Vir proteins specific to Plasmodium vivax. The vir genes are present at about 600-1,000 copies per haploid genome and encode proteins that are immunovariant in natural infections, indicating that they may have a functional role in establishing chronic infection through antigenic variation .	94.37
			PF05979	DUF896: Bacterial protein of unknown function (DUF896); InterPro: IPR009242 This family consists of several short, hypothetical bacterial proteins of unknown function.	7.87
			PF02083	Urotensin_II: Urotensin II; InterPro: IPR001483 Urotensin II, a small peptide that contains a disulphide bridge, was originally isolated from the caudal portion of the spinal cord of teleost and elasmobranch fish . The peptide has also been found in the brain of frogs . Urotensin II seems to be involved in smooth muscle stimulation. ; GO: 0005179 hormone activity, 0005576 extracellular region	7.53
			PF02256	Fe_hyd_SSU: Iron hydrogenase small subunit; InterPro: IPR003149 Many microorganisms, such as methanogenic, acetogenic, nitrogen-fixing, photosynthetic, or sulphate-reducing bacteria, metabolise hydrogen. Hydrogen activation is mediated by a family of enzymes, termed hydrogenases, which either provide these organisms with reducing power from hydrogen oxidation, or act as electron sinks. There...	7.27
			PF10656	DUF2483: Hypothetical protein of unknown function (DUF2483)	7.22
			PF10683	Hermes_DBD: Hermes transposase DNA-binding domain; PDB: 2bw3_A.	6.66
			PF08997	UCR_6-4kD: Ubiquinol-cytochrome C reductase complex, 6.4kD protein; InterPro: IPR015089 The ubiquinol-cytochrome C reductase complex (cytochrome bc1 complex) is an essential component of the mitochondrial cellular respiratory chain. This family represents the 6.4 kDa protein, which may be closely linked to the iron-sulphur protein in the complex and function as an iron-sulphur protein-binding...	5.87
			PF08097	Toxin_26: Hefutoxin family Conotoxin T-superfamily; InterPro: IPR012631 This family consists of the T-superfamily of conotoxins. Eight different T-superfamily peptides from five Conus species were identified. These peptides share a consensus signal sequence, and a conserved arrangement of cysteine residues. T-superfamily peptides were found expressed in venom ducts of all major feeding types of...	5.03
			PF07462	MSP1_C: Merozoite surface protein 1 (MSP1) C-terminus; InterPro: IPR010901 This entry represents the C-terminal region of merozoite surface protein 1 (MSP1), which is found in a number of Plasmodium species. MSP-1 is a 200 kDa protein expressed on the surface of the P. vivax merozoite. MSP-1 of Plasmodium species is synthesised as a high-molecular-weight precursor and then processed into several.…	4.95
			PF08127	Propeptide_C1: Peptidase family C1 propeptide; InterPro: IPR012599 This domain is found at the N-terminal of cathepsin B and cathepsin B-like peptidases that belong to MEROPS peptidase subfamily C1A. Cathepsin B are lysosomal cysteine proteinases belonging to the papain superfamily and are unique in their ability to act as both an endo- and an exopeptidases. They are synthesized as inactive zymog…	4.55
vir_25349-PVX_119210--405--428	[6]	[['Motif_6', 88.109999999999999]]	PF05795	Plasmodium_Vir: Plasmodium vivax Vir protein; InterPro: IPR008780 This family consists of several Vir proteins specific to Plasmodium vivax. The vir genes are present at about 600-1,000 copies per haploid genome and encode proteins that are immunovariant in natural infections, indicating that they may have a functional role in establishing chronic infection through antigenic variation .	94.41
			PF10775	ATP_sub_h: ATP synthase complex subunit h	15.55
			PF01776	Ribosomal_L22e: Ribosomal L22e protein family; InterPro: IPR002671 Ribosomes are the particles that catalyse mRNA-directed protein synthesis in all organisms. The codons of the mRNA are exposed on the ribosome to allow tRNA binding. This leads to the incorporation of amino acids into the growing polypeptide chain in accordance with the genetic information. Incoming amino acid monomers enter the...	13.08
			PF05372	Delta_lysin: Delta lysin family; InterPro: IPR008034 Delta-lysin is a 26 amino acid, hemolytic peptide toxin secreted by Staphylococcus aureus. It is thought that delta-toxin forms an amphipathic helix upon binding to lipid bilayers . The precise mode of action of delta-lysis is unclear.; GO: 0019836 hemolysis by symbiont of host red blood cells, 0005576 extracellular region	9.96
			PF06477	DUF1091: Protein of unknown function (DUF1091); InterPro: IPR010512 This family consists of several Drosophila melanogaster specific proteins. The function of this family is unknown.	6.61
			PF08969	DUF1873: Domain of unknown function (DUF1873); InterPro: IPR015063 This protein is predominantly found in the amino terminal region of Ubiquitin carboxyl-terminal hydrolase 8 (USP8). It has no known function. ; PDB: 2a9u_A.	6.33
			PF07462	MSP1_C: Merozoite surface protein 1 (MSP1) C-terminus; InterPro: IPR010901 This entry represents the C-terminal region of merozoite surface protein 1 (MSP1), which is found in a number of Plasmodium species. MSP-1 is a 200 kDa protein expressed on the surface of the P. vivax merozoite. MSP-1 of Plasmodium species is synthesised as a high-molecular-weight precursor and then processed into several.…	6.2
			PF05971	Methyltransf_10: Protein of unknown function (DUF890); InterPro: IPR010286 This family consists of several conserved hypothetical proteins from both eukaryotes and prokaryotes. The function of members of this family are unknown but are predicted to be SAM-dependent methyltransferases.	5.96
			PF00621	RhoGEF: RhoGEF domain; InterPro: IPR000219 The Rho family GTPases Rho, Rac and CDC42 regulate a diverse array of cellular processes. Like all members of the Ras superfamily, the Rho proteins cycle between active GTP-bound and inactive GDP-bound conformational states. Activation of Rho proteins through release of bound GDP and subsequent binding of GTP, is catalyzed by guanine nucleotide exchange.…	5.75
			PF01371	Trp_repressor: Trp repressor protein; InterPro: IPR000831 The Trp repressor (TrpR) binds to at least five operators in the Escherichia coli genome, repressing gene expression. The operators at which it binds vary considerably in DNA sequence and location within the promoter; when bound to the Trp operon it recognises the sequence 5'-ACTAGT-3' and acts to prevent the initiation of transcription....	5.66
vir_25349-PVX_115475--162--179	[6]	[['Motif_5', 1.96], ['Motif_6', 35.75]]	PF07938	Fungal_lectin: Fungal fucose-specific lectin; InterPro: IPR012475 Lectins are involved in many recognition events at the molecular or cellular level. These fungal lectins, such as Aleuria aurantialectin (AAL, P18891 from SWISSPROT), specifically recognise fucosylated glycans. AAL is a dimeric protein, with each monomer being organised into a six-bladed beta-propeller fold and a small antiparallel…	32.98
			PF05759	Orthopox_C1: Orthopoxvirus C1 protein; InterPro: IPR008724 This family consists of several sequences which are highly related to the C1 protein of the Vaccinia virus.	19.72
			PF10152	DUF2360: Predicted coiled-coil domain-containing protein (DUF2360)	19.08
			PF08491	SE: Squalene epoxidase; InterPro: IPR013698 This domain is found in squalene epoxidase (SE) and related proteins which are found in taxonomically diverse groups of eukaryotes and also in bacteria. SE was first cloned from Saccharomyces cerevisiae (Baker's yeast) where it was named ERG1. It contains a putative FAD binding site and is a key enzyme in the sterol biosynthetic pathway . Putative trans…	16.15
			PF08990	Docking: Erythronolide synthase docking; InterPro: IPR015083 The N-terminal docking domain found in modular polyketide synthase assumes an alpha-helical structure, wherein two alpha-helices are connected by a short loop. Two such N-terminal domains dimerise to form amphipathic parallel alpha-helical coiled coils: dimerisation is essential for protein function . ; GO: 0016740 transferase activity,…	13.07
			PF10212	TTKRSYEDQ: Predicted coiled-coil domain-containing protein	11.91
			PF02064	MAS20: MAS20 protein import receptor; InterPro: IPR002056 Virtually all mitochondrial precursors are imported via the same mechanism : precursors first bind to receptors on the mitochondrial surface, then insert into the translocation channel in the outer membrane. Many outer-membrane proteins participate in the early stages of import, four of which (MAS20, MAS22, MAS37 and MAS70) are components.…	11.14
			PF05795	Plasmodium_Vir: Plasmodium vivax Vir protein; InterPro: IPR008780 This family consists of several Vir proteins specific to Plasmodium vivax. The vir genes are present at about 600-1,000 copies per haploid genome and encode proteins that are immunovariant in natural infections, indicating that they may have a functional role in establishing chronic infection through antigenic variation .	10.18
			PF06971	Put_DNA-bind_N: Putative DNA-binding protein N-terminus; InterPro: IPR009718 This entry represents the C terminus (approximately 30 residues) of a number of Rex proteins. These are redox-sensing repressors that appear to be widespread among Gram-positive bacteria . They modulate transcription in response to changes in cellular NADH/NAD^(+) redox state. Rex is predicted to include a pyridine nucle…	9.2
			PF09647	Hp0062: Bacterial protein of unknown function	8.75
vir_25349-PVX_096000--172--194	[6]	[['Motif_6', 78.069999999999993]]	PF05795	Plasmodium_Vir: Plasmodium vivax Vir protein; InterPro: IPR008780 This family consists of several Vir proteins specific to Plasmodium vivax. The vir genes are present at about 600-1,000 copies per haploid genome and encode proteins that are immunovariant in natural infections, indicating that they may have a functional role in establishing chronic infection through antigenic variation .	79.29
			PF04670	Gtr1_RagA: Gtr1/RagA G protein conserved region; InterPro: IPR006762 GTR1 was first identified in Saccharomyces cerevisiae as a suppressor of a mutation in RCC1. RCC1 catalyzes guanine nucleotide exchange on Ran, a well characterised nuclear Ras-like small G protein that plays an essential role in the import and export of proteins and RNAs across the nuclear membrane through the nuclear pore comp…	13.72
			PF09293	RNaseH_C: T4 RNase H, C terminal; InterPro: IPR015372 This domain is found in T4 RNaseH ribonuclease, and adopts a SAM domain-like fold, consisting of a bundle of four/five helices. These residues may have a role in providing a docking site for other proteins or enzymes in the replication fork . ; PDB: 1tfr.	10.84
			PF10515	APP_amyloid: beta-amyloid precursor protein C-terminus; PDB: 1oqn_D.	9.14
			PF01964	ThiC: ThiC family; InterPro: IPR002817 ThiC is found within the thiamin biosynthesis operon. ThiC is involved in thiamin biosynthesis . The precise catalytic function of ThiC is still not known. ThiC participates in the formation of 4-Amino-5-hydroxymethyl-2-methylpyrimidine from AIR, an intermediate in the de novo pyrimidine biosynthesis. ; GO: 0009228 thiamin biosynthetic process	7.95
			PF08793	2C_adapt: 2-cysteine adaptor domain; InterPro: IPR014901 The virus-specific 2-cysteine adaptor is found fused to OTU/A20-like peptidases and S/T protein kinases. The associations to these proteins indicate that they might function as viral adaptors connecting the kinases and OTU/A20 peptidases to specific targets .	6.46
			PF10448	chaperone_DMP: 20S proteasome chaperone	6.28
			PF04059	RRM_2: RNA recognition motif 2; InterPro: IPR007201 This RNA recognition motif 2 is found in Meiosis protein mei2. It is found C-terminal to the RNA-binding region RNP-1 (IPR000504 from INTERPRO).	6.09
			PF07788	DUF1626: Protein of unknown function (DUF1626); InterPro: IPR012431 This is a family consisting of sequences from hypothetical proteins of unknown function expressed by certain species of archaea. One member (Q9YCN7 from SWISSPROT) is thought to be similar to tropomyosin .	5.87
			PF10362	DUF2432: Cytidylyltransferase C-terminal domain (DUF2432); PDB: 1nut_B 1nur_A 1nus_A 1nup_A 1nuq_A 1nuu_A.	5.8
vir_25349-PVX_101560--146--161	[6]	[['Motif_6', 79.0]]	PF05795	Plasmodium_Vir: Plasmodium vivax Vir protein; InterPro: IPR008780 This family consists of several Vir proteins specific to Plasmodium vivax. The vir genes are present at about 600-1,000 copies per haploid genome and encode proteins that are immunovariant in natural infections, indicating that they may have a functional role in establishing chronic infection through antigenic variation .	40.19
			PF05009	EBV-NA3: Epstein-Barr virus nuclear antigen 3 (EBNA-3); InterPro: IPR007706 This family contains EBNA-3A, -3B, and -3C which are latent infection nuclear proteins important for Human herpesvirus 4 (Epstein-Barr virus, HHV-4)-induced B-cell immortalisation and the immune response to EBVG infection. ; GO: 0016032 viral reproduction, 0042025 host cell nucleus; PDB: 1m05_E.	13.06
			PF03304	Mlp: Mlp lipoprotein family; InterPro: IPR004983 The Mlp (for Multicopy Lipoprotein) family of lipoproteins is found in Borrelia species . This family were previously known as 2.9 lipoprotein genes . These surface expressed genes may represent new candidate vaccinogens for Lyme disease . Members of this family generally are downstream of four ORFs called A,B,C and D that are involved in hemolytic…	11.56
			PF00845	Gemini_BL1: Geminivirus BL1 movement protein; InterPro: IPR000211 The movement of bipartite Geminiviruses such as squash leaf curl virus (SqLCV) requires the cooperative interaction of two essential virus-encoded movement proteins, BR1 and BL1. Recent studies of SqLCV and bean dwarf mosaic virus have shown that BR1 and BL1 act in a cooperative manner to move the viral genome intracellularly from.…	10.87
			PF00440	TetR_N: Bacterial regulatory proteins, tetR family; InterPro: IPR001647 This entry represents a DNA-binding domain with a helix-turn-helix (HTH) structure that is found in several bacterial and archaeal transcriptional regulators, such as TetR, the tetracycline resistance repressor. Numerous other transcriptional regulatory proteins also contain HTH-type DNA-binding domains, and can be grouped...	10.29
			PF05799	COX5C: Cytochrome c oxidase subunit Vc (COX5C); InterPro: IPR008432 This family consists of plant cytochrome c oxidase subunit 5c proteins .; GO: 0004129 cytochrome-c oxidase activity, 0006118 electron transport, 0005746 mitochondrial respiratory chain	10.18
			PF03792	PBC: PBC domain; InterPro: IPR005542 Pbx proteins are members of the TALE (three-amino-acid loop extension) family of atypical homeodomain proteins, whose members are characterised by a three-residue insertion in the first helix of the homeodomain involved in their interaction with Hox proteins. Examination of Pbx1 has shown that, in addition to the homeodomain, a short 16-residue C-terminal tail…	9.15
			PF07073	ROF: Modulator of Rho-dependent transcription termination (ROF); InterPro: IPR009778 This family consists of several bacterial modulator of Rho-dependent transcription termination (ROF) proteins. ROF binds transcription termination factor Rho and inhibits Rho-dependent termination in vivo .	8.81
			PF05848	CtsR: Firmicute transcriptional repressor of class III stress genes (CtsR); InterPro: IPR008463 This family consists of several Firmicute transcriptional repressor of class III stress gene (CtsR) proteins. CtsR of L. monocytogenes negatively regulates the clpC, clpP and clpE genes belonging to the CtsR regulon .	8.48
			PF10215	Ost4: Oligosaccaryltransferase; PDB: 1rkl_A.	6.94
vir_25349-PVX_088790--149--161			PF06260	DUF1024: Protein of unknown function (DUF1024); InterPro: IPR009368 This family consists of several hypothetical Staphylococcus aureus and Staphylococcus aureus bacteriophage PVL proteins. The function of this family is unknown.	26.24
			PF06430	L_lactis_RepB_C: Lactococcus lactis RepB C-terminus; InterPro: IPR010931 This entry represents the C-terminal region of RepB proteins from Lactococcus lactis (See IPR000525 from INTERPRO).	23.01
			PF05129	Elf1: Transcription elongation factor Elf1 like; InterPro: IPR007808 This family of uncharacterised, mostly short, proteins contain a putative zinc binding domain with four conserved cysteines.; PDB: 1wii_A.	20.1
			PF06301	Lambda_Kil: Bacteriophage lambda Kil protein; InterPro: IPR010444 This family consists of several Bacteriophage lambda Kil protein like sequences from both phages and bacteria. Induction of a lambda prophage causes the death of the host cell even in the absence of phage replication and lytic functions due to expression of the lambda kil gene .	9.88
			PF04571	Lipin_N: lipin, N-terminal conserved region; InterPro: IPR007651 Mutations in the lipin gene lead to fatty liver dystrophy in mice. The protein has been shown to be phosphorylated by the TOR Ser/Thr protein kinases in response to insulin stimulation. The conserved region is found at the N terminus of the member proteins , .	8.5
			PF10265	DUF2217: Uncharacterized conserved protein (DUF2217)	8.4
			PF02287	Dehydratase_SU: Dehydratase small subunit; InterPro: IPR003207 This family contains the small subunit of the trimeric diol dehydratases and glycerol dehydratases. These enzymes are produced by some enterobacteria in response to growth substances , .; PDB: 1egm_G 1iwb_M 1dio_M 1egv_M 1eex_G 1uc4_G 1uc5_G 1iwp_M 1mmf_M.	8.14
			PF08769	Spo0A_C: Sporulation initiation factor Spo0A C terminal; InterPro: IPR014879 The response regulator Spo0A is comprised of a phophoacceptor domain and a transcription activation domain. This domain corresponds to the transcription activation domain and forms an alpha helical structure comprising of 6 alpha helices. The structure contains a helix-turn-helix and binds DNA , . ; GO: 0003700 transcrip…	7.1
			PF04783	DUF630: Protein of unknown function (DUF630); InterPro: IPR006868 This region is sometimes found at the N terminus of putative plant bZIP proteins IPR006867 from INTERPRO. The function of this conserved region is not known.	6.5
			PF10777	YlaC: Extracytoplasmic function sigma factor YlaC	6.43
vir_25349-PVX_096985--146--165			PF06460	NSP13: Coronavirus NSP13; InterPro: IPR009461 This domain covers the NSP13 region of the coronavirus polyprotein. This protein has the predicted function of an mRNA cap-1 methyltransferase . The human coronavirus 229E (HCoV-229E) replicase gene-encoded nonstructural protein 13 (nsp13) contains an N-terminal zinc-binding domain and a C-terminal superfamily 1 helicase domain . All natural ribonucle…	40.48
			PF05795	Plasmodium_Vir: Plasmodium vivax Vir protein; InterPro: IPR008780 This family consists of several Vir proteins specific to Plasmodium vivax. The vir genes are present at about 600-1,000 copies per haploid genome and encode proteins that are immunovariant in natural infections, indicating that they may have a functional role in establishing chronic infection through antigenic variation .	17.23
			PF04494	TFIID_90kDa: WD40 associated region in TFIID subunit; InterPro: IPR007582 This region, possibly a domain is found in subunits of transcription factor TFIID. The function of this region is unknown.; GO: 0030528 transcription regulator activity, 0045449 regulation of transcription, 0005634 nucleus	15.21
			PF07961	MBA1: MBA1-like protein; InterPro: IPR012483 Mba1 is an inner membrane protein that is part of the mitochondrial protein export machinery , . It binds to the large subunit of mitochondrial ribosomes and cooperates with the C-terminal ribosome-binding domain of Oxa1, which is a central component of the insertion machinery of the inner membrane. In the absence of both Mba1 and the C-terminus of...	12.42
			PF00377	Prion: Prion/Doppel alpha-helical domain; InterPro: IPR000817 Prion protein (PrP-c) , , is a small glycoprotein found in high quantity in the brain of animals infected with certain degenerative neurological diseases, such as sheep scrapie and bovine spongiform encephalopathy (BSE), and the human dementias Creutzfeldt-Jacob disease (CJD) and Gerstmann-Straussler syndrome (GSS). PrP-c is encoded...	11.96
			PF03650	UPF0041: Uncharacterised protein family (UPF0041); InterPro: IPR005336 This is a family of proteins of unknown function.	11.85
			PF05254	UPF0203: Uncharacterised protein family (UPF0203); InterPro: IPR007918 This is a family of small highly conserved proteins. In Saccharomyces cerevisiae (Baker's yeast) the gene YKL053C-A (MDM35) O60200 from SWISSPROT is one of the genes essential for maintenance of normal mitochondrial distribution and morphology (MDM) ; wherease in Homo sapiens (Human), p53CSV, O43715 from SWISSPROT is a direct.…	10.76
			PF05582	Peptidase_U57: YabG peptidase U57; InterPro: IPR008764 Peptidases are grouped into clans and families. Clans are groups of families for which there is evidence of common ancestry. Each clan is identified with two letters, the first representing the catalytic type of the families included in the clan (with the letter 'P' being used for a clan containing families of more than one of the catalytic...	10.17
			PF03462	PCRF: PCRF domain; InterPro: IPR005139 This domain is found in peptide chain release factors.; PDB: 1zbt_A 1gqe_A 1rq0_B 2b3t_B.	9.56
			PF07240	Turandot: Stress-inducible humoral factor Turandot; InterPro: IPR010825 This family consists of several Drosophila species specific Turandot proteins. The Turandot A (TotA) gene encodes a humoral factor, which is secreted from the fat body and accumulates in the body fluids. TotA is strongly induced upon bacterial challenge, as well as by other types of stress such as high temperature, mechanical…	9.32
vir_25349-PVX_069690--181--199			PF03920	TLE_N: Groucho/TLE N-terminal Q-rich domain; InterPro: IPR005617 The N-terminal domain of the Grouch/TLE co-repressor proteins are involved in oligomerisation.	21.79
			PF05795	Plasmodium_Vir: Plasmodium vivax Vir protein; InterPro: IPR008780 This family consists of several Vir proteins specific to Plasmodium vivax. The vir genes are present at about 600-1,000 copies per haploid genome and encode proteins that are immunovariant in natural infections, indicating that they may have a functional role in establishing chronic infection through antigenic variation .	16.87
			PF08199	E2: Bacteriophage E2-like protein; InterPro: IPR013184 This is a family of short conserved proteins of 37 amino acids, described in Lactococcus bacteriophage. The function of these proteins is unknown.	10.92
			PF10537	WAC_Acf1_DNA_bd: ATP-utilising chromatin assembly and remodelling N-terminal	9.87
			PF07061	Swi5: Swi5; InterPro: IPR010760 This is a group of proteins of unknown function.	9.31
			PF09875	DUF2102: Uncharacterized protein conserved in archaea (DUF2102)	8.46
			PF10041	DUF2277: Uncharacterized conserved protein (DUF2277)	8.06
			PF03096	Ndr: Ndr family; InterPro: IPR004142 This family consists of proteins from different gene families: Ndr1/RTP/Drg1, Ndr2, and Ndr3. Their similarity was previously noted . The precise molecular and cellular function of members of this family is still unknown, yet they are known to be involved in cellular differentiation events. The Ndr1 group was the first to be discovered. Their expression is rep…	7.86
			PF02087	Nitrophorin: Nitrophorin; InterPro: IPR002351 Nitrophorins are haemoproteins found in saliva of blood-feeding insects , . Saliva of the blood-sucking bug Rhodnius prolixus contains four homologous nitrophorins, designated NP1 to NP4 in order of their relative abundance in the glands . As isolated, nitrophorins contain nitric oxide (·NO) ligated to the ferric (FeIII) haem iron. Histamine, which...	7.05
			PF05826	Phospholip_A2_2: Phospholipase A2; InterPro: IPR008774 This family consists of several phospholipase A2-like proteins, mostly from arthropods .; GO: 0004623 phospholipase A2 activity, 0005509 calcium ion binding, 0006644 phospholipid metabolic process, 0005576 extracellular region; PDB: 1poc.	5.99
vir_25349-PVX_097540--169--184	[6]	[['Motif_6', 79.730000000000004]]	PF05795	Plasmodium_Vir: Plasmodium vivax Vir protein; InterPro: IPR008780 This family consists of several Vir proteins specific to Plasmodium vivax. The vir genes are present at about 600-1,000 copies per haploid genome and encode proteins that are immunovariant in natural infections, indicating that they may have a functional role in establishing chronic infection through antigenic variation .	72.8
			PF04328	DUF466: Protein of unknown function (DUF466); InterPro: IPR007423 This is a small bacterial protein of unknown function.	12.42
			PF02083	Urotensin_II: Urotensin II; InterPro: IPR001483 Urotensin II, a small peptide that contains a disulphide bridge, was originally isolated from the caudal portion of the spinal cord of teleost and elasmobranch fish . The peptide has also been found in the brain of frogs . Urotensin II seems to be involved in smooth muscle stimulation. ; GO: 0005179 hormone activity, 0005576 extracellular region	10.17
			PF06106	DUF950: Staphylococcus protein of unknown function (DUF950); InterPro: IPR009295 This family consists of several hypothetical proteins from different Staphylococcus species. The function of this family is unknown.	9.78
			PF10546	P63C: P63C domain	9.48
			PF09671	Spore_GerQ: Spore coat protein (Spore_GerQ)	9.3
			PF02455	Hex_IIIa: Hexon-associated protein (IIIa); InterPro: IPR003479 The major capsid protein of the adenovirus strain is also known as a hexon. This is a family of hexon-associated proteins (protein IIIa).	8.25
			PF06600	DUF1140: Protein of unknown function (DUF1140); InterPro: IPR009520 This family consists of several short, hypothetical phage and bacterial proteins. The function of this family is unknown.	8.23
			PF05243	DUF734: Protein of unknown function (DUF734); InterPro: IPR007907 This family consists of several uncharacterised baculovirus proteins of unknown function.	7.51
			PF05081	DUF682: Protein of unknown function (DUF682); InterPro: IPR007773 This family consists of uncharacterised baculovirus proteins.	7.07
vir_25349-PVX_004510--29--54	[9]		PF05795	Plasmodium_Vir: Plasmodium vivax Vir protein; InterPro: IPR008780 This family consists of several Vir proteins specific to Plasmodium vivax. The vir genes are present at about 600-1,000 copies per haploid genome and encode proteins that are immunovariant in natural infections, indicating that they may have a functional role in establishing chronic infection through antigenic variation .	27.31
			PF02700	PurS: Phosphoribosylformylglycinamidine (FGAM) synthase; InterPro: IPR003850 Phosphoribosylformylglycinamidine(FGAM) synthetase, 6.3.5.3 from EC, catalyses the fourth step in the de novo purine biosynthetic pathway . 5-phosphoribosylformylglycinamide (FGAR) + glutamine + ATP = FGAM + glutamate + ADP + Pi In eukaryotes and many bacterial systems (including Escherichia...	10.97
			PF06887	DUF1265: Protein of unknown function (DUF1265); InterPro: IPR009676 This family represents a conserved region approximately 50 residues long within a number of proteins of unknown function that seem to be restricted to Caenorhabditis elegans.	9.56
			PF04353	Rsd_AlgQ: Regulator of RNA polymerase sigma(70) subunit, Rsd/AlgQ; InterPro: IPR007448 This family includes bacterial transcriptional regulators that are thought to act through an interaction with the conserved region 4 of the sigma(70) subunit of RNA polymerase. The Pseudomonas aeruginosa homologue, AlgQ, positively regulates virulence gene expression and is associated with the mucoid phenotype.…	8.21
			PF04869	Uso1_p115_head: Uso1 / p115 like vesicle tethering protein, head region; InterPro: IPR006953 This domain identifies a group of proteins, which are described as: General vesicular transport factor, Transcytosis associated protein (TAP) or Vesicle docking protein, this myosin-shaped molecule consists of an N-terminal globular head region, a coiled-coil tail which mediates dimerisation, and a short.…	7.88
			PF08868	YugN: YugN-like family; InterPro: IPR014967 This entry contains proteins related to Bacillus subtilis YugN, they are functionally uncharacterised.	7.87
			PF00286	Flexi_CP: Viral coat protein; InterPro: IPR000052 Potexviruses and Carlaviruses are plant-infecting viruses whose genome consist of a single-stranded RNA molecule encapsided in a coat protein. The genome of many Potexviruses is known and their coat protein sequence has been shown to be rather well conserved . The same observation applies to the coat protein of a variety of Carlaviruses whose sequ…	7.48
			PF07540	NOC3p: Nucleolar complex-associated protein; InterPro: IPR011501 Nucleolar complex-associated protein (Noc3p, Q07896 from SWISSPROT) is conserved in eukaryotes and plays essential roles in replication and rRNA processing in Saccharomyces cerevisiae .	7.35
			PF04509	CheC: CheC-like family; InterPro: IPR007597 The precise function of these proteins is unclear, but some of them are involved in flagella motor switch . The region represented in this entry is found in the CheC, CheX, CheA and FliY proteins. In some cases, this region is repeated in multiple copies.; PDB: 1squ_B.	7.08
			PF10773	DUF2598: Protein of unknown function (DUF2598)	6.88
vir_25349-PVX_069690--178--206			PF09031	SRI_2: Set2-Rpb1 interacting; InterPro: IPR015119 This domain forms a compact, closed three-helix bundle, with an up-down-up topology. The first and second helices are antiparallel to each other and are of similar length; the third helix, which is packed across helices alpha1 and alpha2 is slightly shorter, consisting of only 15 amino acids. Most conserved hydrophobic residues are largely buried.…	18.25
			PF09807	DUF2348: Uncharacterized conserved protein (DUF2348)	11.9
			PF10041	DUF2277: Uncharacterized conserved protein (DUF2277)	11.38
			PF05365	UCR_UQCRX_QCR9: Ubiquinol-cytochrome C reductase, UQCRX/QCR9 like; InterPro: IPR008027 The UQCRX/QCR9 protein is the 9/10 subunit of complex III, and is a protein of about 7 kDa. Deletion of QCR9 results in the inability of Saccharomyces cerevisiae to grow on a fermentable carbon source . The protein is part of the mitchondrial respiratory chain. ; GO: 0008121 ubiquinol-cytochrome-c reductase...	10.58
			PF08116	Toxin_29: PhTx neurotoxin family; InterPro: IPR012634 This family consists of PhTx insecticidal neurotoxins that are found in the venom of Brazilian, Phoneutria nigriventer. The venom of the Phoneutria nigrivente contains numerous neurotoxic polypeptides of 30-140 amino acids, which exert a range of biological effects. While some of these neurotoxins are lethal to mice after intracerebroventricul…	10.3
			PF10537	WAC_Acf1_DNA_bd: ATP-utilising chromatin assembly and remodelling N-terminal	9.38
			PF03920	TLE_N: Groucho/TLE N-terminal Q-rich domain; InterPro: IPR005617 The N-terminal domain of the Grouch/TLE co-repressor proteins are involved in oligomerisation.	8.09
			PF06077	LR8: LR8 protein; InterPro: IPR009281 This family consists of several LR8 like proteins from humans, mice and rats. The function of the human LR8 protein is unknown although it is known to be strongly expressed in the lung fibroblasts .	8.03
			PF06024	DUF912: Nucleopolyhedrovirus protein of unknown function (DUF912); InterPro: IPR009261 This family consists of several baculovirus proteins of unknown function.	7.42
			PF00853	Runt: Runt domain; InterPro: IPR013524 The AML1 gene is rearranged by the t(8;21) translocation in acute myeloid leukemia . The gene is highly similar to the Drosophila melanogaster segmentation gene runt and to the mouse transcription factor PEBP2 alpha subunit gene . The region of shared similarity, known as the Runt domain, is responsible for DNA-binding and protein-protein interaction. In...	7.1
vir_25349-PVX_004510--29--55	[9]		PF05795	Plasmodium_Vir: Plasmodium vivax Vir protein; InterPro: IPR008780 This family consists of several Vir proteins specific to Plasmodium vivax. The vir genes are present at about 600-1,000 copies per haploid genome and encode proteins that are immunovariant in natural infections, indicating that they may have a functional role in establishing chronic infection through antigenic variation .	27.24
			PF10375	GRAB: GRIP-related Arf-binding domain	11.72
			PF02700	PurS: Phosphoribosylformylglycinamidine (FGAM) synthase; InterPro: IPR003850 Phosphoribosylformylglycinamidine(FGAM) synthetase, 6.3.5.3 from EC, catalyses the fourth step in the de novo purine biosynthetic pathway . 5-phosphoribosylformylglycinamide (FGAR) + glutamine + ATP = FGAM + glutamate + ADP + Pi In eukaryotes and many bacterial systems (including Escherichia...	11.09
			PF06887	DUF1265: Protein of unknown function (DUF1265); InterPro: IPR009676 This family represents a conserved region approximately 50 residues long within a number of proteins of unknown function that seem to be restricted to Caenorhabditis elegans.	9.59
			PF05440	MtrB: Tetrahydromethanopterin S-methyltransferase subunit B; InterPro: IPR008690 The N5-methyltetrahydromethanopterin: coenzyme M (2.1.1.86 from EC) of Methanosarcina mazei Go1 is a membrane-associated, corrinoid-containing protein that uses a transmethylation reaction to drive an energy-conserving sodium ion pump .; GO: 0030269 tetrahydromethanopterin S-methyltransferase activity, 0015948 methan…	9.51
			PF04353	Rsd_AlgQ: Regulator of RNA polymerase sigma(70) subunit, Rsd/AlgQ; InterPro: IPR007448 This family includes bacterial transcriptional regulators that are thought to act through an interaction with the conserved region 4 of the sigma(70) subunit of RNA polymerase. The Pseudomonas aeruginosa homologue, AlgQ, positively regulates virulence gene expression and is associated with the mucoid phenotype.…	8.04
			PF04869	Uso1_p115_head: Uso1 / p115 like vesicle tethering protein, head region; InterPro: IPR006953 This domain identifies a group of proteins, which are described as: General vesicular transport factor, Transcytosis associated protein (TAP) or Vesicle docking protein, this myosin-shaped molecule consists of an N-terminal globular head region, a coiled-coil tail which mediates dimerisation, and a short.…	7.93
			PF08868	YugN: YugN-like family; InterPro: IPR014967 This entry contains proteins related to Bacillus subtilis YugN, they are functionally uncharacterised.	7.74
			PF00286	Flexi_CP: Viral coat protein; InterPro: IPR000052 Potexviruses and Carlaviruses are plant-infecting viruses whose genome consist of a single-stranded RNA molecule encapsided in a coat protein. The genome of many Potexviruses is known and their coat protein sequence has been shown to be rather well conserved . The same observation applies to the coat protein of a variety of Carlaviruses whose sequ…	7.69
			PF07540	NOC3p: Nucleolar complex-associated protein; InterPro: IPR011501 Nucleolar complex-associated protein (Noc3p, Q07896 from SWISSPROT) is conserved in eukaryotes and plays essential roles in replication and rRNA processing in Saccharomyces cerevisiae .	7.47
vir_25349-PVX_050690--20--43			PF06025	DUF913: Domain of Unknown Function (DUF913); InterPro: IPR010314 This is a domain of unknown function found towards the N-terminus of a family of E3 ubiquitin protein ligases, including yeast TOM1, many of which appear to play a role in mRNA transcription and processing. This domain is found in association with and immediately C-terminal to another domain of unknown function: IPR010309 from INTER…	14.59
			PF02084	Bindin: Bindin; InterPro: IPR000775 Bindin, the major protein component of the acrosome granule of sea urchin sperm, mediates species-specific adhesion of sperm to the egg surface during fertilisation , . The protein coats the acrosomal process after externalisation by the acrosome reaction; it binds to sulphated, fucose-containing polysaccharides on the vitelline-layer receptor proteoglycans tha…	11.74
			PF01834	XRCC1_N: XRCC1 N terminal domain; InterPro: IPR002706 DNA-repair protein Xrcc1 functions in the repair of single-strand DNA breaks in mammalian cells and forms a repair complex with beta-Pol, ligase III and PARP . The NMR solution structure of the Xrcc1 N-terminal domain (Xrcc1 NTD) shows that the structural core is a beta-sandwich with beta-strands connected by loops, three helices and two short…	10.71
			PF01596	Methyltransf_3: O-methyltransferase; InterPro: IPR002935 Members of this family are O-methyltransferases. The family includes also bacterial O-methyltransferases that may be involved in antibiotic production .; GO: 0008171 O-methyltransferase activity; PDB: 1jr4_A 1h1d_A 1vid 1sui_C 1sus_B 2avd_A.	10.55
			PF05355	Apo-CII: Apolipoprotein C-II; InterPro: IPR008019 Apolipoprotein C-II (ApoC-II) is the major activator of lipoprotein lipase, a key enzyme in the regulation of triglyceride levels in human serum .; GO: 0008047 enzyme activator activity, 0006629 lipid metabolic process, 0006869 lipid transport, 0042627 chylomicron; PDB: 1i5j_A 1by6_A 1soh_A 1o8t_A.	10.49
			PF04494	TFIID_90kDa: WD40 associated region in TFIID subunit; InterPro: IPR007582 This region, possibly a domain is found in subunits of transcription factor TFIID. The function of this region is unknown.; GO: 0030528 transcription regulator activity, 0045449 regulation of transcription, 0005634 nucleus	8.88
			PF04762	IKI3: IKI3 family; InterPro: IPR006849 Members of this family are components of the elongator multi-subunit component of a novel RNA polymerase II holoenzyme for transcriptional elongation .	8.74
			PF03470	zf-XS: XS zinc finger domain; InterPro: IPR005381 This domain is a putative nucleic acid binding zinc finger and is found at the N terminus of proteins that also contain an adjacent XS domain IPR005380 from INTERPRO and a C-terminal XH domain IPR005379 from INTERPRO.	8.29
			PF09141	Talin_middle: Talin, middle domain; InterPro: IPR015224 This domain adopts a structure consisting of five alpha helices that fold into a bundle. It contains a Vinculin binding site (VBS) composed of a hydrophobic surface spanning five turns of helix four. Activation of the VBS causes subsequent recruitment of Vinculin, which enables maturation of small integrin/talin complexes into more stable...	7.91
			PF04282	DUF438: Family of unknown function (DUF438); InterPro: IPR007380 This is a a group of uncharacterised proteins.	7.43
vir_25349-PVX_050690--21--45			PF02084	Bindin: Bindin; InterPro: IPR000775 Bindin, the major protein component of the acrosome granule of sea urchin sperm, mediates species-specific adhesion of sperm to the egg surface during fertilisation , . The protein coats the acrosomal process after externalisation by the acrosome reaction; it binds to sulphated, fucose-containing polysaccharides on the vitelline-layer receptor proteoglycans tha…	10.49
			PF04282	DUF438: Family of unknown function (DUF438); InterPro: IPR007380 This is a a group of uncharacterised proteins.	10.26
			PF05355	Apo-CII: Apolipoprotein C-II; InterPro: IPR008019 Apolipoprotein C-II (ApoC-II) is the major activator of lipoprotein lipase, a key enzyme in the regulation of triglyceride levels in human serum .; GO: 0008047 enzyme activator activity, 0006629 lipid metabolic process, 0006869 lipid transport, 0042627 chylomicron; PDB: 1i5j_A 1by6_A 1soh_A 1o8t_A.	8.35
			PF08463	EcoEI_R_C: EcoEI R protein C-terminal; InterPro: IPR013670 There are four classes of restriction endonucleases: types I, II,III and IV. All types of enzymes recognise specific short DNA sequences and carry out the endonucleolytic cleavage of DNA to give specific double-stranded fragments with terminal 5'-phosphates. They differ in their recognition sequence, subunit composition, cleavage position…	7.52
			PF04319	NifZ: NifZ domain; InterPro: IPR007415 This short protein is found in the nif (nitrogen fixation) operon. Its function is unknown but it is probably involved in nitrogen fixation or regulating some component of this process. The 75 residue region that defines these proteins is found in isolation in some members and in the N-terminal half of the longer NifZ proteins.; GO: 0009399 nitrogen fixation	7.43
			PF08854	DUF1824: Domain of unknown function (DUF1824); InterPro: IPR014953 This uncharacterised group of proteins are principally found in cyanobacteria.	7.14
			PF06381	DUF1073: Protein of unknown function (DUF1073); InterPro: IPR009427 This family consists of several hypothetical Borrelia burgdorferi and Borrelia hermsii proteins. The function of this family is unknown.	7.12
			PF03470	zf-XS: XS zinc finger domain; InterPro: IPR005381 This domain is a putative nucleic acid binding zinc finger and is found at the N terminus of proteins that also contain an adjacent XS domain IPR005380 from INTERPRO and a C-terminal XH domain IPR005379 from INTERPRO.	6.9
			PF02145	Rap_GAP: Rap/ran-GAP; InterPro: IPR000331 The Rap/ran-GAP domain is found in the GTPase activating protein (GAP) responsible for the activation of nuclear Ras-related regulatory proteins Rap1, Rsr1 and Ran in vitro converting it to the putatively inactive GDP-bound state , . Ran is an evolutionary conserved member of the Ras superfamily that regulates all receptor-mediated transport between the...	6.67
			PF01788	PsbJ: PsbJ; InterPro: IPR002682 Oxygenic photosynthesis uses two multi-subunit photosystems (I and II) located in the cell membranes of cyanobacteria and in the thylakoid membranes of chloroplasts in plants and algae. Photosystem II (PSII) has a P680 reaction centre containing chlorophyll 'a' that uses light energy to carry out the oxidation (splitting) of water molecules, and to produce ATP via.…	6.48
vir_25349-PVX_054690--16--35		[['Motif_8', 5.96]]	PF02689	Herpes_Helicase: Helicase; InterPro: IPR003840 Helicases from the Herpesviridae are responsible for the unwinding of DNA and are essential for replication and completion of the viral life cycle.; GO: 0004386 helicase activity, 0005524 ATP binding, 0019079 viral genome replication	14.99
			PF05906	DUF865: Herpesvirus-7 repeat of unknown function (DUF865); InterPro: IPR008583 This family consists of a series of 12 repeats of 35 amino acids in length which are found exclusively in herpes virus-7. The function of this family is unknown.	13.97
			PF08218	Citrate_ly_lig: Citrate lyase ligase C-terminal domain; InterPro: IPR013166 The proteins in this entry contain the C-terminal domain of citrate lyase ligase 6.2.1.22 from EC.	12.8
			PF09956	DUF2190: Uncharacterized conserved protein (DUF2190)	12.51
			PF03574	Peptidase_S48: Peptidase family S48; InterPro: IPR005319 Proteolytic enzymes that exploit serine in their catalytic activity are ubiquitous, being found in viruses, bacteria and eukaryotes . They include a wide range of peptidase activity, including exopeptidase, endopeptidase, oligopeptidase and omega-peptidase activity. Over 20 families (denoted S1 - S66) of serine protease have been identified…	11.09
			PF08935	DUF1865: Domain of unknown function (DUF1865); InterPro: IPR015031 This entry represents the VP4 coat protein found in Picornaviruses, small RNA-containing mammalian viruses such as Foot-and-mouth disease virus (FMDV) , Mengo encephalomyocarditis virus and Theiler's murine encephalomyelitis virus (strain DA) (TMEV) . The viral capsid of Picornaviruses is composed of 60 icosahedral copies...	10.54
			PF10375	GRAB: GRIP-related Arf-binding domain	9.35
			PF01122	Cobalamin_bind: Eukaryotic cobalamin-binding protein; InterPro: IPR002157 Cobalamin (Cbl or vitamin B12) is only accessible through diet in mammals. Absorption, plasma transport and cellular uptake of Cbl in mammals involves three Cbl-transporting proteins, which are listed below in order of increasing Cbl-specificity: Haptocorrin (cobalophilin), which binds Cbl and Cbl-derivatives such as cobina…	8.94
			PF09326	DUF1982: Domain of unknown function (DUF1982); InterPro: IPR015405 This C-terminal domain is functionally uncharacterised and is found in various prokaryotic NADH dehydrogenases including NADH-quinone oxidoreductase, chain G.	7.61
			PF08920	SF3b1: Splicing factor 3B subunit 1; InterPro: IPR015016 This group of proteins consists of several eukaryotic splicing factor 3B subunit 1 proteins, which associate with p14 through a C-terminus beta-strand that interacts with beta-3 of the p14 RNA recognition motif (RRM) beta-sheet, which is in turn connected to an alpha-helix by a loop that makes extensive contacts with both the shorter C-term…	7.33
vir_25349-PVX_068690--10--57	[2]		PF06649	DUF1161: Protein of unknown function (DUF1161); InterPro: IPR010595 This family consists of several short, hypothetical bacterial proteins of unknown function.	41.33
			PF08946	Osmo_CC: Osmosensory transporter coiled coil; InterPro: IPR015041 The osmosensory transporter coiled coil is a C-terminal domain found in various bacterial osmoprotective transporters, such as ProP, Proline/betaine transporter, Proline permease 2 and the citrate proton symporters. It adopts an antiparallel coiled-coil structure, and is essential for osmosensory and osmoprotectant transporter func…	22.93
			PF05581	MCP_N: Vibrio chemotaxis protein N terminus; InterPro: IPR008762 Methyl-accepting chemotaxis proteins (MCPs) are a family of bacterial receptors that mediate chemotaxis to diverse signals, responding to changes in the concentration of attractants and repellents in the environment by altering swimming behaviour . Environmental diversity gives rise to diversity in bacterial signalling receptors,...	15.92
			PF03551	PadR: Transcriptional regulator PadR-like family; InterPro: IPR005149 Phenolic acids, also called substituted hydroxycinnamic acids, are abundant in the plant kingdom because they are involved in the structure of plant cell walls and are present in some vacuoles. In plant-soil ecosystems they are released as free acids by hemicellulases produced by several fungi and bacteria. Of these weak acids,…	15.69
			PF07342	DUF1474: Protein of unknown function (DUF1474); InterPro: IPR009942 This family consists of several bacterial proteins of around 100 residues in length. Members of this family seem to be found exclusively in Staphylococcus aureus. The function of this family is unknown.	14.72
			PF09872	DUF2099: Uncharacterized protein conserved in archaea (DUF2099)	12.89
			PF03105	SPX: SPX domain; InterPro: IPR004331 The SPX domain is named after SYG1/Pho81/XPR1 proteins. This 180 residue length domain is found at the amino terminus of a variety of proteins. In the yeast protein SYG1, the N-terminus directly binds to the G- protein beta subunit and inhibits transduction of the mating pheromone signal suggesting that all the members of this family are involved in G-protein.…	9.81
			PF09303	KcnmB2_inactiv: KCNMB2, ball and chain domain; InterPro: IPR015382 This domain is found in the cytoplasmic N-terminus of KCNMB2, the beta-2 subunit of large conductance calcium and voltage-activated potassium channels. It is responsible for the fast inactivation of these channels . ; PDB: 1jo6_A 1jak_A.	9.71
			PF07979	Intimin_C: Intimin C-type lectin domain; InterPro: IPR013117 This domain is found at the C terminus of intimin. Its structure has been solved and shown to have a C-lectin type of structure . Intimin is a bacterial adhesion molecule involved in intimate attachment of enteropathogenic and enterohemorrhagic Escherichia coli to mammalian host cells. Intimin targets the translocated intimin receptor...	9.25
			PF07359	LEAP-2: Liver-expressed antimicrobial peptide 2 precursor (LEAP-2); InterPro: IPR009955 This family consists of several mammalian liver-expressed antimicrobial peptide 2 (LEAP-2) sequences. LEAP-2 is a cysteine-rich, and cationic protein. LEAP-2 contains a core structure with two disulphide bonds formed by cysteine residues in relative 1-3 and 2-4 positions. LEAP-2 is synthesised as a 77-residue.…	8.25
vir_25349-PVX_051190--173--205			PF09469	Cobl: Cordon-bleu domain	60.24
			PF05322	NinE: NINE Protein; InterPro: IPR007986 This family consists of NINE proteins from several bacteriophage and from Escherichia coli.	47.22
			PF06935	DUF1284: Protein of unknown function (DUF1284); InterPro: IPR009702 This family consists of several hypothetical bacterial and archaeal proteins of around 130 residues in length. The function of this family is unknown, although it is thought that they may be iron-sulphur binding proteins.	25.53
			PF04331	DUF472: Family of unknown function (DUF472); InterPro: IPR007426 This sequence is usually found in association with IPR007424 from INTERPRO and IPR007425 from INTERPRO, and occasionally also with IPR005242 from INTERPRO in integral membrane proteins. Together, this entry, IPR007424 from INTERPRO and IPR007425 from INTERPRO make up the C-terminal portion of Staphylococcus aureus FmtC/MprF, which...	23.37
			PF08361	TetR_C_2: MAATS-type transcriptional repressor, C-terminal region; InterPro: IPR013572 This entry is named after the various transcriptional regulatory proteins that it contains, including MtrR (Q6RV06 from SWISSPROT), AcrR (P34000 from SWISSPROT), ArpR (Q9KJC4 from SWISSPROT), TtgR (Q9AIU0 from SWISSPROT) and SmeT (Q8KLP4 from SWISSPROT). These are members of the TetR (tetracycline resistance)...	18.54
			PF03367	zf-ZPR1: ZPR1 zinc-finger domain; InterPro: IPR004457 Zinc finger (Znf) domains are relatively small protein motifs that bind one or more zinc atoms, and which usually contain multiple finger-like protrusions that make tandem contacts with their target molecule. They were first identified as a DNA-binding motif in transcription factor TFIIIA from Xenopus laevis, however they are now recognised...	15.53
			PF06688	DUF1187: Protein of unknown function (DUF1187); InterPro: IPR009572 This family consists of several short, hypothetical bacterial proteins of around 62 residues in length. Members of this family are found in Escherichia coli and Salmonella typhi. The function of this family is unknown.	13.27
			PF10509	GalKase_gal_bdg: Galactokinase galactose-binding signature; PDB: 2a2c_A 2a2d_A 2aj4_B 1pie_A 1s4e_A 1wuu_D.	9.8
			PF08646	Rep_fac-A_C: Replication factor-A C terminal domain; InterPro: IPR013955 This entry is found at the C terminus of replication factor A. Replication factor A (RPA) binds single-stranded DNA and is involved in replication, repair and recombination of DNA . ; PDB: 1l1o_F.	9.26
			PF09332	Mcm10: Mcm10 replication factor; InterPro: IPR015411 Mcm10 is a eukaryotic DNA replication factor that regulates the stability and chromatin association of DNA polymerase alpha .	8.91
vir_25349-PVX_081850--205--230			PF00418	Tubulin-binding: Tau and MAP protein, tubulin-binding repeat; InterPro: IPR001084 Microtubules consist of tubulins as well as a group of additional proteins collectively known as the Microtubule Associated Proteins (MAP). MAP's have been classified into two classes: high molecular weight MAP's and Tau protein. The Tau proteins promote microtubule assembly and stabilize microtubules. The C-termina…	14.21
			PF04201	TPD52: Tumour protein D52 family; InterPro: IPR007327 The hD52 gene was originally identified through its elevated expression level in human breast carcinoma. Cloning of D52 homologues from other species has indicated that D52 may play roles in calcium-mediated signal transduction and cell proliferation. Two human homologues of hD52, hD53 and hD54, have also been identified, demonstrating the exi…	13.84
			PF00319	SRF-TF: SRF-type transcription factor (DNA-binding and dimerisation domain); InterPro: IPR002100 Human serum response factor (SRF) is a ubiquitous nuclear protein important for cell proliferation and differentiation. SRF function is essential for transcriptional regulation of numerous growth-factor-inducible genes, such as c-fos oncogene and muscle-specific actin genes. A core domain of around 90…	13.43
			PF08192	Peptidase_S64: Peptidase family S64; InterPro: IPR012985 Proteolytic enzymes that exploit serine in their catalytic activity are ubiquitous, being found in viruses, bacteria and eukaryotes . They include a wide range of peptidase activity, including exopeptidase, endopeptidase, oligopeptidase and omega-peptidase activity. Over 20 families (denoted S1 - S66) of serine protease have been identified…	8.58
			PF04949	DUF662: Family of unknown function (DUF662); InterPro: IPR007033 This is a family of hypothetical eukaryotic proteins.	7.88
			PF03312	DUF272: Protein of unknown function, DUF272; InterPro: IPR004987 This is a family of proteins of unknown function.	7.22
			PF03197	FRD2: Bacteriophage FRD2 protein; InterPro: IPR004885 This is a group of proteins of unknown function from bacteriophages.	6.07
			PF08901	DUF1847: Protein of unknown function (DUF1847); InterPro: IPR014997 This group of proteins are functionally uncharacterised. They contain 4 N-terminal cysteines that may form a zinc-binding domain.	4.99
			PF08200	Phage_1_1: Bacteriophage 1.1 Protein; InterPro: IPR013232 Gene 1.1 in Bacteriophage T7 encodes a 42 amino acid protein, rich in basic amino acids suggesting its interaction with nucleic acids . Many homologues are present in different T7 and T3-like bacteriophage.	4.87
			PF01608	I_LWEQ: I/LWEQ domain; InterPro: IPR002558 I/LWEQ domains bind to actin. It has been shown that the I/LWEQ domains from mouse talin P26039 from SWISSPROT and yeast Sla2p P33338 from SWISSPROT interact with F-actin . The domain has four conserved blocks, the name of the domain is derived from the initial conserved amino acid of each of the four blocks . I/LWEQ domains can be placed into four major…	4.74
vir_25349-PVX_019670--118--149			PF06227	Orthopox_N1: Orthopoxvirus N1 protein; InterPro: IPR009353 This family consists of several Orthopoxvirus N1 proteins. The function of this family is unknown.	18.81
			PF05240	APOBEC_C: APOBEC-like C-terminal domain; InterPro: IPR007904 This domain is found at the C terminus of the Apolipoprotein B mRNA editing enzyme. Apobec-1 catalyzes C to U editing of apolipoprotein B (apoB) mRNA in the mammalian intestine. C to U RNA editing of mammalian apolipoprotein B (apoB) RNA is a site-specific posttranscriptional modification in which a single cytidine is enzymatically...	15.37
			PF08103	Antimicrobial_8: Uperin family; InterPro: IPR012527 This family consists of the uperin family of antimicrobial peptides. Uperin is a wide-spectrum antibiotic peptide isolated from the Australian toadlet, Uperoleia mjobergii. Being only 17 amino acid residues long, it is smaller than most other wide-spectrum antibiotic peptides isolated from amphibians. Uperin adopts a well-defined amphipathic...	14.36
			PF01220	DHquinase_II: Dehydroquinase class II; InterPro: IPR001874 3-dehydroquinate dehydratase (4.2.1.10 from EC), or dehydroquinase, catalyzes the conversion of 3-dehydroquinate into 3-dehydroshikimate. It is the third step in the shikimate pathway for the biosynthesis of aromatic amino acids from chorismate. Two classes of dehydroquinases exist, known as types I and II. Class-II enzymes are homododeca…	9.48
			PF06401	Alpha-2-MRAP_C: Alpha-2-macroglobulin RAP, C-terminal domain; InterPro: IPR010483 The alpha-2-macroglobulin receptor-associated protein (RAP) is a intracellular glycoprotein that binds to the 2-macroglobulin receptor and other members of the low density lipoprotein receptor family. The protein inhibits binding of all currently known ligands of these receptors . Two different studies have provided…	8.86
			PF07463	NUMOD4: NUMOD4 motif; InterPro: IPR010902 NUMOD4 is a putative DNA-binding motif found in homing endonucleases and related proteins .; PDB: 1u3e_M.	8.71
			PF07418	PCEMA1: Acidic phosphoprotein precursor PCEMA1; InterPro: IPR010882 This family consists of several acidic phosphoprotein precursor PCEMA1 sequences which appear to be found exclusively in Plasmodium chabaudi. PCEMA1 is an antigen that is associated with the membrane of the infected erythrocyte throughout the entire intraerythrocytic cycle . The exact function of this family is unclear.	8.51
			PF04649	VlpA_repeat: Mycoplasma hyorhinis VlpA repeat; InterPro: IPR006743 This repeat is found in the extracellular (C-terminal) region of the variant surface antigen A (VlpA) of Mycoplasma hyorhinis. Mutations that change the number of repeats in the protein are involved in antigenic variation and immune evasion of this swine pathogen .	8.44
			PF04628	Sedlin_N: Sedlin, N-terminal conserved region; InterPro: IPR006722 Sedlin is a 140 amino-acid protein with a putative role in endoplasmic reticulum-to-Golgi transport. Several missense mutations and deletion mutations in the SEDL gene, which result in protein truncation by frame shift, are responsible for spondyloepiphyseal dysplasia tarda, a progressive skeletal disorder (OMIM:313400). .; GO:...	7.96
			PF10180	DUF2373: Uncharacterised conserved protein (DUF2373)	7.88
vir_25349-PVX_062690--373--386			PF10540	Membr_traf_MHD: Munc13 (mammalian uncoordinated) homology domain	16.89
			PF07387	Seadorna_VP7: Seadornavirus VP7; InterPro: IPR009973 This family consists of several Seadornavirus specific VP7 proteins of around 305 residues in length. The function of this family is unknown.	12.95
			PF04696	Pinin_SDK_memA: pinin/SDK/memA/ protein conserved region; InterPro: IPR006786 This conserved region is located adjacent and C-terminal to a N-terminal pinin/SKD domain IPR006787 from INTERPRO. Members of this family have very varied localisations within the eukaryotic cell. Pinin is known to localise at the desmosomes and is implicated in anchoring intermediate filaments to the desmosomal plaque.…	12.68
			PF06819	Arc_PepC: Archaeal Peptidase A24 C-terminal Domain; InterPro: IPR009639 This region is of unknown function found at the C terminus of some archael proteins that have multiple transmembrane domains and are predicted to be aspartic peptidases belonging to the MEROPS peptidase subfamily A24A (type 4 prepilin peptidase 1.	11.86
			PF03641	Lysine_decarbox: Possible lysine decarboxylase; InterPro: IPR005269 This family of conserved hypothetical proteins has no known function. ; PDB: 1rcu_C 1ydh_B 1t35_H.	11.52
			PF05578	Peptidase_S31: Pestivirus NS3 polyprotein peptidase S31; InterPro: IPR000280 Proteolytic enzymes that exploit serine in their catalytic activity are ubiquitous, being found in viruses, bacteria and eukaryotes . They include a wide range of peptidase activity, including exopeptidase, endopeptidase, oligopeptidase and omega-peptidase activity. Over 20 families (denoted S1 - S66) of serine protease.…	10.67
			PF06523	DUF1106: Protein of unknown function (DUF1106); InterPro: IPR009490 This family consists of several hypothetical bacterial proteins found in Escherichia coli and Citrobacter rodentium. The function of this family is unknown.	10.0
			PF09553	RE_Eco47II: Eco47II restriction endonuclease	9.16
			PF05372	Delta_lysin: Delta lysin family; InterPro: IPR008034 Delta-lysin is a 26 amino acid, hemolytic peptide toxin secreted by Staphylococcus aureus. It is thought that delta-toxin forms an amphipathic helix upon binding to lipid bilayers . The precise mode of action of delta-lysis is unclear.; GO: 0019836 hemolysis by symbiont of host red blood cells, 0005576 extracellular region	8.97
			PF01252	Peptidase_A8: Signal peptidase (SPase) II This is family A8 in the peptidase classification. ; InterPro: IPR001872 Peptidases are grouped into clans and families. Clans are groups of families for which there is evidence of common ancestry. Each clan is identified with two letters, the first representing the catalytic type of the families included in the clan (with the letter 'P' being used for...	8.87
vir_25349-PVX_066690--197--229	[10]	[['Motif_10', 79.700000000000003]]	PF05795	Plasmodium_Vir: Plasmodium vivax Vir protein; InterPro: IPR008780 This family consists of several Vir proteins specific to Plasmodium vivax. The vir genes are present at about 600-1,000 copies per haploid genome and encode proteins that are immunovariant in natural infections, indicating that they may have a functional role in establishing chronic infection through antigenic variation .	90.1
			PF05141	DIT1_PvcA: Pyoverdine/dityrosine biosynthesis protein; InterPro: IPR007817 This entry is found in DIT1, a protein is involved in the synthesis of dityrosine . Dityrosine is a sporulation-specific component of the Saccharomyces cerevisiae ascospore wall that is essential for the resistance of the spores to adverse environmental conditions. Q9I1L5 from SWISSPROT is involved in the biosynthesis of...	23.07
			PF06135	DUF965: Bacterial protein of unknown function (DUF965); InterPro: IPR009309 This family consists of several hypothetical bacterial proteins. The function of the family is unknown.	22.03
			PF06372	Gemin6: Gemin6 protein; InterPro: IPR009422 This family consists of several mammalian Gemin6 proteins. The exact function of Gemin6 is unknown but it has been found to form part of the IPR010304 from INTERPRO complex. The SMN complex plays a key role in the biogenesis of spliceosomal small nuclear ribonucleoproteins (snRNPs) and other ribonucleoprotein particles .; GO: 0000245 spliceosome assembl…	13.46
			PF02862	DDHD: DDHD domain; InterPro: IPR004177 The DDHD domain is 180 residues long and contains four conserved residues that may form a metal binding site. The domain is named after these four residues. This pattern of conservation of metal binding residues is often seen in phosphoesterase domains. This domain is found in retinal degeneration B proteins, as well as a family of probable phospholipases.;.…	11.03
			PF07224	Chlorophyllase: Chlorophyllase; InterPro: IPR010821 This family consists of several plant specific Chlorophyllase proteins (3.1.1.14 from EC). Chlorophyllase (Chlase) is the first enzyme involved in chlorophyll (Chl) degradation and catalyses the hydrolysis of ester bond to yield chlorophyllide and phytol .; GO: 0047746 chlorophyllase activity, 0015996 chlorophyll catabolic process	10.07
			PF08031	BBE: Berberine and berberine like; InterPro: IPR012951 This domain is found in the berberine bridge and berberine bridge-like enzymes, which are involved in the biosynthesis of numerous isoquinoline alkaloids. They catalyse the transformation of the N-methyl group of (S)-reticuline into the C-8 berberine bridge carbon of (S)-scoulerine .; GO: 0016491 oxidoreductase activity, 0050660 FAD binding;.…	8.4
			PF10346	Con-6: Conidiation protein 6	7.74
			PF05674	DUF816: Baculovirus protein of unknown function (DUF816); InterPro: IPR008534 This family includes proteins that are about 200 amino acids in length. The proteins are all from baculoviruses. This family includes ORF107 from Orgyia pseudotsugata multicapsid polyhedrosis virus (OpMNPV) and a variety of other numbered ORF proteins, such as ORF52 Q91F03 from SWISSPROT, ORF140 Q9YMI8 from SWISSPROT...	7.55
			PF04805	Pox_E10: E10-like protein conserved region; InterPro: IPR006890 This is a family of poxvirus proteins.	6.71
vir_25349-PVX_046190--168--180	[10]	[['Motif_10', 5.4500000000000002]]	PF07224	Chlorophyllase: Chlorophyllase; InterPro: IPR010821 This family consists of several plant specific Chlorophyllase proteins (3.1.1.14 from EC). Chlorophyllase (Chlase) is the first enzyme involved in chlorophyll (Chl) degradation and catalyses the hydrolysis of ester bond to yield chlorophyllide and phytol .; GO: 0047746 chlorophyllase activity, 0015996 chlorophyll catabolic process	36.08
			PF09175	DUF1944: Domain of unknown function (DUF1944); InterPro: IPR015258 Vitellinogen precursors provide the major egg yolk proteins that are a source of nutrients during early development of oviparous vertebrates and invertebrates. Vitellinogen precursors are multi-domain apolipoproteins that are cleaved into distinct yolk proteins. Different vitellinogen precursors exist, which are composed of variab…	27.65
			PF03127	GAT: GAT domain; InterPro: IPR004152 The GAT domain is responsible for binding of GGA proteins to several members of the ARF family including ARF1 and ARF3. The GAT domain stabilizes membrane bound ARF1 in its GTP bound state, by interfering with GAP proteins .; GO: 0006886 intracellular protein transport, 0005622 intracellular; PDB: 1nwm_X 1x79_A 1o3x_A 1naf_A 1oxz_A 1j2j_B 1yd8_H 1wr6_A 1wrd_A.	14.93
			PF03334	PhaG_MnhG_YufB: Na+/H+ antiporter subunit; InterPro: IPR005133 This is a family of small, transmembrane proteins believed to be components of Na+/H+ and K+/H+ antiporters. Members, including proteins designated MnhG from Staphylococcus aureus and PhaG from Rhizobium meliloti, show some similarity to chain L of the NADH dehydrogenase I, which also translocates protons. ; GO: 0005451 monovalent...	13.69
			PF02937	COX6C: Cytochrome c oxidase subunit VIc; InterPro: IPR004204 Cytochrome c oxidase, a 13 subunit complex, 1.9.3.1 from EC is the terminal oxidase in the mitochondrial electron transport chain. This family is composed of cytochrome c oxidase subunit VIc.; GO: 0004129 cytochrome-c oxidase activity, 0006118 electron transport; PDB: 1oco_V 1ocr_I 1occ_I 1v54_V 1v55_V 1ocz_V 2occ_V.	13.15
			PF01863	DUF45: Protein of unknown function DUF45; InterPro: IPR002725 Members of this family are found in some archaebacteria, as well as Helicobacter pylori. The proteins are 190-240 amino acids long, with the C terminus being the most conserved region, containing three conserved histidines.	12.91
			PF03188	Cytochrom_B561: Eukaryotic cytochrome b561; InterPro: IPR004877 Cytochrome b561 is a secretory vesicle-specific electron transport protein. It is an integral membrane protein, that binds two heme groups non-covalently.; GO: 0006118 electron transport, 0016021 integral to membrane	10.85
			PF07443	HARP: HepA-related protein (HARP); InterPro: IPR010003 This entry represents a conserved region approximately 60 residues long within eukaryotic HepA-related protein (HARP). This exhibits single-stranded DNA-dependent ATPase activity, and is ubiquitously expressed in human and mouse tissues . Family members may contain more than one copy of this region.	10.22
			PF05315	ICEA: ICEA Protein; InterPro: IPR007979 This family consists of several ICEA proteins from Helicobacter pylori, infection of which causes gastritis and peptic ulcer disease, and the bacteria is classified as a definite carcinogen of gastric cancer. ICEA1 is speculated to be associated with peptic ulcer disease and may have endonuclease activity .	9.82
			PF04049	APC8: Anaphase promoting complex subunit 8 / Cdc23; InterPro: IPR007192 The anaphase-promoting complex is composed of eight protein subunits, including BimE (APC1), CDC27 (APC3), CDC16 (APC6), and CDC23 (APC8). This entry is for CDC23.; GO: 0030071 regulation of mitotic metaphase/anaphase transition, 0005680 anaphase-promoting complex	8.57
vir_25349-PVX_119210--441--464	[10]	[['Motif_10', 81.659999999999997]]	PF05795	Plasmodium_Vir: Plasmodium vivax Vir protein; InterPro: IPR008780 This family consists of several Vir proteins specific to Plasmodium vivax. The vir genes are present at about 600-1,000 copies per haploid genome and encode proteins that are immunovariant in natural infections, indicating that they may have a functional role in establishing chronic infection through antigenic variation .	90.15
			PF03281	Mab-21: Mab-21 protein; InterPro: IPR004962 Mab-21 is a homeotic regulator homologue. The protein is found in eukayrotes.	19.51
			PF06138	Chordopox_E11: Chordopoxvirus E11 protein; InterPro: IPR009201 This group represents a virion core protein, vaccinia E11L type.	11.7
			PF02906	Fe_hyd_lg_C: Iron only hydrogenase large subunit, C-terminal domain; InterPro: IPR004108 Proteins containing this domain may be involved in the mechanism of biological hydrogen activation and contain 4FE-4S clusters. They can use molecular hydrogen for the reduction of a variety of substances.; PDB: 1c4a_A 1c4c_A 1feh_A 1gx7_A 1hfe_M.	11.45
			PF02750	Synapsin_C: Synapsin, ATP binding domain; InterPro: IPR001359 Synapsins are neuronal phosphoproteins that coat synaptic vesicles, bind to several elements of the cytoskeleton (including actin filaments), and are believed to function in the regulation of neurotransmitter release , . The synapsin family currently includes the highly related synapsin I and II. Both synapsins exist in two alternative…	9.7
			PF05153	DUF706: Family of unknown function (DUF706); InterPro: IPR007828 This is a family of uncharacterised eukaryotic proteins. Some members have a described putative function, but a common theme is not evident.	7.97
			PF10377	ATG11: Autophagy-related protein 11	6.52
			PF02552	CO_dh: CO dehydrogenase beta subunit/acetyl-CoA synthase epsilon subunit; InterPro: IPR003704 Carbon monoxide dehydrogenase (Cdh) from Methanosarcina frisia Go1 is a Ni2+-, Fe2+-, and S2-containing alpha2beta2 heterotetramer . The CO dehydrogenase enzyme complex from Methanosarcina thermophila contains a corrinoid/iron-sulphur enzyme composed of two subunits (delta and gamma) . This family consis…	6.3
			PF01302	CAP_GLY: CAP-Gly domain; InterPro: IPR000938 Cytoskeleton-associated proteins (CAP) are made of three distinct parts, an N-terminal section that is most probably globular and contains the CAP-Gly domain, a large central region predicted to be in an alpha-helical coiled-coil conformation and, finally, a short C-terminal globular domain. The CAP-Gly domain is a conserved, glycine-rich domain of...	6.17
			PF08491	SE: Squalene epoxidase; InterPro: IPR013698 This domain is found in squalene epoxidase (SE) and related proteins which are found in taxonomically diverse groups of eukaryotes and also in bacteria. SE was first cloned from Saccharomyces cerevisiae (Baker's yeast) where it was named ERG1. It contains a putative FAD binding site and is a key enzyme in the sterol biosynthetic pathway . Putative trans…	6.03
vir_25349-PVX_120330--185--232	[10]	[['Motif_10', 82.930000000000007]]	PF05795	Plasmodium_Vir: Plasmodium vivax Vir protein; InterPro: IPR008780 This family consists of several Vir proteins specific to Plasmodium vivax. The vir genes are present at about 600-1,000 copies per haploid genome and encode proteins that are immunovariant in natural infections, indicating that they may have a functional role in establishing chronic infection through antigenic variation .	87.96
			PF05869	Dam: DNA N-6-adenine-methyltransferase (Dam); InterPro: IPR008593 This family consists of several bacterial and phage DNA N-6-adenine-methyltransferase (Dam) like sequences .; GO: 0003677 DNA binding, 0009007 site-specific DNA-methyltransferase (adenine-specific) activity, 0006306 DNA methylation	16.66
			PF00044	Gp_dh_N: Glyceraldehyde 3-phosphate dehydrogenase, NAD binding domain; InterPro: IPR000173 Glyceraldehyde-3-phosphate dehydrogenase (GAPDH) plays an important role in glycolysis and gluconeogenesis by reversibly catalysing the oxidation and phosphorylation of D-glyceraldehyde-3-phosphate to 1,3-diphospho-glycerate. The enzyme exists as a tetramer of identical subunits, each containing 2 conserved…	16.46
			PF01761	DHQ_synthase: 3-dehydroquinate synthase; InterPro: IPR002658 The 3-dehydroquinate synthase (4.6.1.3 from EC) domain is present in isolation in various bacterial 3-dehydroquinate synthases and also present as a domain in the pentafunctional AROM polypeptide (P07547 from SWISSPROT) . 3-dehydroquinate (DHQ) synthase catalyses the formation of dehydroquinate (DHQ) and orthophosphate from 3-deoxy-D-ar…	14.43
			PF09488	Osmo_MPGsynth: Mannosyl-3-phosphoglycerate synthase (osmo_MPGsynth)	13.76
			PF05674	DUF816: Baculovirus protein of unknown function (DUF816); InterPro: IPR008534 This family includes proteins that are about 200 amino acids in length. The proteins are all from baculoviruses. This family includes ORF107 from Orgyia pseudotsugata multicapsid polyhedrosis virus (OpMNPV) and a variety of other numbered ORF proteins, such as ORF52 Q91F03 from SWISSPROT, ORF140 Q9YMI8 from SWISSPROT...	13.03
			PF08576	DUF1764: Eukaryotic protein of unknown function (DUF1764); InterPro: IPR013885 This entry consists of eukaryotic proteins of unknown function, including many hypothetical proteins.	13.01
			PF02520	DUF148: Domain of unknown function DUF148; InterPro: IPR003677 This domain has no known function.	12.66
			PF07737	ATLF: Anthrax toxin lethal factor, N- and C-terminal domain; InterPro: IPR014781 Anthrax toxin is a plasmid-encoded toxin complex produced by the Gram-positive, spore-forming bacteria, Bacillus anthracis. The toxin consists of three non-toxic proteins: the protective antigen (PA), the lethal factor (LF) and the edema factor (EF) . These component proteins self-assemble at the surface of host cell…	11.88
			PF01719	Rep_2: Plasmid replication protein; InterPro: IPR002631 This family consists of various bacterial plasmid replication (Rep) proteins. These proteins are essential for replication of plasmids, the Rep proteins are topoisomerases that nick the positive stand at the plus origin of replication and also at the single-strand conversion sequence .; GO: 0003677 DNA binding, 0003916 DNA topoisomerase acti…	11.0
vir_25349-PVX_115985--203--265	[3]		PF04487	CITED: CITED; InterPro: IPR007576 CITED, CBP/p300-interacting transactivator with ED-rich tail, is characterised by a conserved 32-amino acid sequence at the C terminus. CITED protein does not bind DNA directly and is thought to function as a transcriptional co-activator .; GO: 0030528 transcription regulator activity, 0045449 regulation of transcription, 0005634 nucleus; PDB: 1p4q_A.	37.49
			PF01302	CAP_GLY: CAP-Gly domain; InterPro: IPR000938 Cytoskeleton-associated proteins (CAP) are made of three distinct parts, an N-terminal section that is most probably globular and contains the CAP-Gly domain, a large central region predicted to be in an alpha-helical coiled-coil conformation and, finally, a short C-terminal globular domain. The CAP-Gly domain is a conserved, glycine-rich domain of...	31.19
			PF09036	Bcr-Abl_Oligo: Bcr-Abl oncoprotein oligomerisation domain; InterPro: IPR015123 The Bcr-Abl oncoprotein oligomerisation domain consists of a short N-terminal helix (alpha-1), a flexible loop and a long C-terminal helix (alpha-2). Together these form an N-shaped structure, with the loop allowing the two helices to assume a parallel orientation. The monomeric domains associate into a dimer through...	16.47
			PF05727	UPF0228: Uncharacterised protein family (UPF0228); InterPro: IPR008887 This small family of proteins is currently restricted to Methanosarcina species. Members of this family are about 200 residues in length, except for Q8TMK1 from SWISSPROT that has two copies of this region. Although the function of this region is unknown the pattern of conservation suggests that this may be an enzyme, includin…	10.82
			PF03198	Glyco_hydro_72: Glycolipid anchored surface protein (GAS1); InterPro: IPR004886 This family is a group of yeast glycolipid proteins anchored to the membrane. It includes Candida albicans pH-regulated protein, which is required for apical growth and plays a role in morphogenesis and Saccharomyces cerevisiae glycolipid anchored surface protein.	10.03
			PF08339	RTX_C: RTX C-terminal domain; InterPro: IPR013550 This domain describes the C-terminal region of various bacterial haemolysins and leukotoxins, which belong to the RTX family of toxins. These are produced by various Gram negative bacteria, such as Escherichia coli (P09983 from SWISSPROT) and Actinobacillus pleuropneumoniae (P15377 from SWISSPROT). RTX toxins may interact with lipopolysaccharide...	7.91
			PF01525	Rota_NS26: Rotavirus NS26; InterPro: IPR002512 Rotaviruses are dsRNA viruses that appear to infect a wide range of mammals. Gene 11 product is a non-structural phosphoprotein designated as NS26 .	5.47
			PF07395	Mig-14: Mig-14; InterPro: IPR009977 This family contains a number of bacterial mig-14 proteins (approximately 270 residues long). In Salmonella, mig-14 contributes to resistance to antimicrobial peptides, although the mechanism is not fully understood .	4.97
			PF07191	DUF1407: Protein of unknown function (DUF1407); InterPro: IPR010807 This family consists of several short, hypothetical bacterial proteins of around 70 residues in length. Members of this family 8 highly conserved cysteine residues. The function of the family is unknown.	4.82
			PF06194	Phage_Orf51: Phage Conserved Open Reading Frame 51; InterPro: IPR009338 This is a family of conserved bacteriophage open reading frames.	4.81
vir_25349-PVX_041690--172--194	[10]	[['Motif_10', 34.710000000000001]]	PF05795	Plasmodium_Vir: Plasmodium vivax Vir protein; InterPro: IPR008780 This family consists of several Vir proteins specific to Plasmodium vivax. The vir genes are present at about 600-1,000 copies per haploid genome and encode proteins that are immunovariant in natural infections, indicating that they may have a functional role in establishing chronic infection through antigenic variation .	44.21
			PF02315	MDH: Methanol dehydrogenase beta subunit; InterPro: IPR003420 Methanol dehydrogenase (MDH) (1.1.99.8 from EC), found in Gram-negative bacteria, is a pyrroloquinoline quinone (PQQ)-containing enzyme which oxidises methanol to formaldehyde. It is located in the periplasmic space and passes electrons derived from the oxidation of methanol to the soluble cytochrome cL . The enzyme is a tetramer compo…	32.24
			PF05382	Amidase_5: Bacteriophage peptidoglycan hydrolase; InterPro: IPR008044 At least one of the members of this domain, the Pal protein from the pneumococcal bacteriophage Dp-1 O03979 from SWISSPROT has been shown to be an N-acetylmuramoyl-L-alanine amidase . According to the known modular structure of this and other peptidoglycan hydrolases from the pneumococcal system, the active site should reside...	17.86
			PF05809	DUF841: Eukaryotic protein of unknown function (DUF841); InterPro: IPR008559 This family consists of several eukaryotic proteins with no known function.	12.53
			PF09146	BmKK2_toxic: BmKK2 toxic; InterPro: IPR015229 This entry represents various scorpion toxins which exhibit potassium channel blocking activity . ; PDB: 1pvz_A.	10.24
			PF06587	DUF1137: Protein of unknown function (DUF1137); InterPro: IPR010564 This family consists of several hypothetical proteins specific to Chlamydia species. The function of this family is unknown.	9.19
			PF10006	DUF2249: Uncharacterized conserved protein (DUF2249)	8.72
			PF02937	COX6C: Cytochrome c oxidase subunit VIc; InterPro: IPR004204 Cytochrome c oxidase, a 13 subunit complex, 1.9.3.1 from EC is the terminal oxidase in the mitochondrial electron transport chain. This family is composed of cytochrome c oxidase subunit VIc.; GO: 0004129 cytochrome-c oxidase activity, 0006118 electron transport; PDB: 1oco_V 1ocr_I 1occ_I 1v54_V 1v55_V 1ocz_V 2occ_V.	7.05
			PF06836	DUF1240: Protein of unknown function (DUF1240); InterPro: IPR010665 This family consists of a number of hypothetical putative membrane proteins which seem to be specific to Yersinia pestis. The function of this family is unknown.	6.82
			PF04881	Adeno_GP19K: Adenovirus GP19K; InterPro: IPR006965 This 19 kDa glycoprotein binds the major histocompatibility (MHC) class I antigens in the endoplasmic reticulum (ER). The ER retention signal at the C terminus of GP19K causes retention of the complex in the ER, preventing lysis of the cell by cytotoxic T-lymphocytes .; GO: 0005515 protein binding, 0005537 mannose binding, 0050690 regulation of...	6.62
vir_25349-PVX_042190--177--197	[10]	[['Motif_10', 70.359999999999999]]	PF05795	Plasmodium_Vir: Plasmodium vivax Vir protein; InterPro: IPR008780 This family consists of several Vir proteins specific to Plasmodium vivax. The vir genes are present at about 600-1,000 copies per haploid genome and encode proteins that are immunovariant in natural infections, indicating that they may have a functional role in establishing chronic infection through antigenic variation .	59.82
			PF02315	MDH: Methanol dehydrogenase beta subunit; InterPro: IPR003420 Methanol dehydrogenase (MDH) (1.1.99.8 from EC), found in Gram-negative bacteria, is a pyrroloquinoline quinone (PQQ)-containing enzyme which oxidises methanol to formaldehyde. It is located in the periplasmic space and passes electrons derived from the oxidation of methanol to the soluble cytochrome cL . The enzyme is a tetramer compo…	26.63
			PF04584	Pox_A28: Poxvirus A28 family; InterPro: IPR007664 The poxvirus A28 protein is expressed at late times during the virus replication cycle and is a membrane component of the intracellular mature virion. Repression of A28 inhibits cell-to-cell spread, suggesting that all poxviruses use a common A28-dependent mechanism of cell penetration . An N-terminal hydrophobic sequence, present in all poxvirus.…	16.88
			PF08031	BBE: Berberine and berberine like; InterPro: IPR012951 This domain is found in the berberine bridge and berberine bridge-like enzymes, which are involved in the biosynthesis of numerous isoquinoline alkaloids. They catalyse the transformation of the N-methyl group of (S)-reticuline into the C-8 berberine bridge carbon of (S)-scoulerine .; GO: 0016491 oxidoreductase activity, 0050660 FAD binding;.…	16.86
			PF10313	DUF2415: Uncharacterised protein domain (DUF2415)	15.43
			PF07431	DUF1512: Protein of unknown function (DUF1512); InterPro: IPR009995 This family consists of several archaeal proteins of around 370 residues in length. The function of this family is unknown.	14.17
			PF07443	HARP: HepA-related protein (HARP); InterPro: IPR010003 This entry represents a conserved region approximately 60 residues long within eukaryotic HepA-related protein (HARP). This exhibits single-stranded DNA-dependent ATPase activity, and is ubiquitously expressed in human and mouse tissues . Family members may contain more than one copy of this region.	11.78
			PF09299	Mu-transpos_C: Mu transposase, C-terminal; InterPro: IPR015378 This domain is found in various prokaryotic integrases and transposases. It adopts a beta-barrel structure with Greek-key topology . ; PDB: 1bcm_A 1bco.	11.16
			PF01289	Thiol_cytolysin: Thiol-activated cytolysin; InterPro: IPR001869 Thiol-activated cytolysins , are toxins produced by a variety of Gram-positive bacteria and are characterised by their ability to lyse cholesterol-containing membranes, their reversible inactivation by oxidation and their capacity to bind to cholesterol. All these proteins contain a single cysteine residue, located in their C-termina…	10.89
			PF09265	Cytokin-bind: Cytokinin dehydrogenase 1, FAD and cytokinin binding; InterPro: IPR015345 This domain adopts an alpha+beta sandwich structure with an antiparallel beta-sheet, in a ferredoxin-like fold. It is predominantly found in plant cytokinin dehydrogenase 1, where it is capable of binding both FAD and cytokinin substrates. The substrate displays a 'plug-into-socket' binding mode that seals...	9.43
vir_25349-PVX_020680--188--212	[10]	[['Motif_10', 51.049999999999997]]	PF05795	Plasmodium_Vir: Plasmodium vivax Vir protein; InterPro: IPR008780 This family consists of several Vir proteins specific to Plasmodium vivax. The vir genes are present at about 600-1,000 copies per haploid genome and encode proteins that are immunovariant in natural infections, indicating that they may have a functional role in establishing chronic infection through antigenic variation .	66.86
			PF06793	UPF0262: Uncharacterised protein family (UPF0262); InterPro: IPR008321 There are currently no experimental data for members of this group or their homologues, nor do they exhibit features indicative of any function.	48.18
			PF00726	IL10: Interleukin 10 This family is a subset of the SCOP family; InterPro: IPR000098 Interleukin-10 (IL-10) is a protein that inhibits the synthesis of a number of cytokines, including IFN-gamma, IL-2, IL-3, TNF and GM-CSF produced by activated macrophages and by helper T cells. Structurally, IL-10 is a protein of about 160 amino acids that contains four conserved cysteines involved in disulphide…	34.51
			PF02017	CIDE-N: CIDE-N domain; InterPro: IPR003508 This domain consists of caspase-activated (CAD) nucleases, which induce DNA fragmentation and chromatin condensation during apoptosis, and the cell death activator proteins CIDE-A and CIDE-B, which are inhibitors of CAD nuclease. The two proteins interact through the region defined by the method signatures.; GO: 0005515 protein binding, 0006915 apoptosis…	33.57
			PF06836	DUF1240: Protein of unknown function (DUF1240); InterPro: IPR010665 This family consists of a number of hypothetical putative membrane proteins which seem to be specific to Yersinia pestis. The function of this family is unknown.	29.77
			PF06411	HdeA: hns-dependent expression protein A (HdeA); InterPro: IPR010486 HNS (histone-like nucleoid structuring)-dependent expression A (HdeA) protein is a stress response protein found in highly acid resistant bacteria such as Shigella flexneri and Escherichia coli, but which is lacking in mildly acid tolerant bacteria such as Salmonella . HdeA is one of the most abundant proteins found in the perip…	22.11
			PF06156	DUF972: Protein of unknown function (DUF972); InterPro: IPR010377 This family consists of several hypothetical bacterial and one Caenorhabditis elegans sequence (Q20435 from SWISSPROT). The function of this family is unknown.	13.43
			PF05896	NQRA: Na(+)-translocating NADH-quinone reductase subunit A (NQRA); InterPro: IPR008703 This family consists of several bacterial Na^+-translocating NADH-quinone reductase subunit A (NQRA) proteins. The Na^+-translocating NADH: ubiquinone oxidoreductase (Na^+-NQR) generates an electrochemical Na^+ potential driven by aerobic respiration .; GO: 0016655 oxidoreductase activity, acting on NADH or NAD…	12.57
			PF06496	DUF1097: Protein of unknown function (DUF1097); InterPro: IPR009476 This family consists of several bacterial putative membrane proteins.	11.71
			PF09820	AAA-ATPase_like: Predicted AAA-ATPase	11.59
vir_25349-PVX_124710--178--225	[10]	[['Motif_10', 82.930000000000007]]	PF05795	Plasmodium_Vir: Plasmodium vivax Vir protein; InterPro: IPR008780 This family consists of several Vir proteins specific to Plasmodium vivax. The vir genes are present at about 600-1,000 copies per haploid genome and encode proteins that are immunovariant in natural infections, indicating that they may have a functional role in establishing chronic infection through antigenic variation .	87.96
			PF05869	Dam: DNA N-6-adenine-methyltransferase (Dam); InterPro: IPR008593 This family consists of several bacterial and phage DNA N-6-adenine-methyltransferase (Dam) like sequences .; GO: 0003677 DNA binding, 0009007 site-specific DNA-methyltransferase (adenine-specific) activity, 0006306 DNA methylation	16.66
			PF00044	Gp_dh_N: Glyceraldehyde 3-phosphate dehydrogenase, NAD binding domain; InterPro: IPR000173 Glyceraldehyde-3-phosphate dehydrogenase (GAPDH) plays an important role in glycolysis and gluconeogenesis by reversibly catalysing the oxidation and phosphorylation of D-glyceraldehyde-3-phosphate to 1,3-diphospho-glycerate. The enzyme exists as a tetramer of identical subunits, each containing 2 conserved…	16.46
			PF01761	DHQ_synthase: 3-dehydroquinate synthase; InterPro: IPR002658 The 3-dehydroquinate synthase (4.6.1.3 from EC) domain is present in isolation in various bacterial 3-dehydroquinate synthases and also present as a domain in the pentafunctional AROM polypeptide (P07547 from SWISSPROT) . 3-dehydroquinate (DHQ) synthase catalyses the formation of dehydroquinate (DHQ) and orthophosphate from 3-deoxy-D-ar…	14.43
			PF09488	Osmo_MPGsynth: Mannosyl-3-phosphoglycerate synthase (osmo_MPGsynth)	13.76
			PF05674	DUF816: Baculovirus protein of unknown function (DUF816); InterPro: IPR008534 This family includes proteins that are about 200 amino acids in length. The proteins are all from baculoviruses. This family includes ORF107 from Orgyia pseudotsugata multicapsid polyhedrosis virus (OpMNPV) and a variety of other numbered ORF proteins, such as ORF52 Q91F03 from SWISSPROT, ORF140 Q9YMI8 from SWISSPROT...	13.03
			PF08576	DUF1764: Eukaryotic protein of unknown function (DUF1764); InterPro: IPR013885 This entry consists of eukaryotic proteins of unknown function, including many hypothetical proteins.	13.01
			PF02520	DUF148: Domain of unknown function DUF148; InterPro: IPR003677 This domain has no known function.	12.66
			PF07737	ATLF: Anthrax toxin lethal factor, N- and C-terminal domain; InterPro: IPR014781 Anthrax toxin is a plasmid-encoded toxin complex produced by the Gram-positive, spore-forming bacteria, Bacillus anthracis. The toxin consists of three non-toxic proteins: the protective antigen (PA), the lethal factor (LF) and the edema factor (EF) . These component proteins self-assemble at the surface of host cell…	11.88
			PF01719	Rep_2: Plasmid replication protein; InterPro: IPR002631 This family consists of various bacterial plasmid replication (Rep) proteins. These proteins are essential for replication of plasmids, the Rep proteins are topoisomerases that nick the positive stand at the plus origin of replication and also at the single-strand conversion sequence .; GO: 0003677 DNA binding, 0003916 DNA topoisomerase acti…	11.0
vir_25349-PVX_177275--132--152			PF07224	Chlorophyllase: Chlorophyllase; InterPro: IPR010821 This family consists of several plant specific Chlorophyllase proteins (3.1.1.14 from EC). Chlorophyllase (Chlase) is the first enzyme involved in chlorophyll (Chl) degradation and catalyses the hydrolysis of ester bond to yield chlorophyllide and phytol .; GO: 0047746 chlorophyllase activity, 0015996 chlorophyll catabolic process	20.22
			PF05129	Elf1: Transcription elongation factor Elf1 like; InterPro: IPR007808 This family of uncharacterised, mostly short, proteins contain a putative zinc binding domain with four conserved cysteines.; PDB: 1wii_A.	19.37
			PF06284	Cytomega_UL84: Cytomegalovirus UL20A protein Cytomegalovirus UL84 protein; InterPro: IPR010436 This family consists of several Cytomegalovirus UL84 proteins. The open reading frame UL84 of human cytomegalovirus encodes a multifunctional regulatory protein which is required for viral DNA replication and binds with high affinity to the immediate-early transactivator IE2-p86 .	15.93
			PF08793	2C_adapt: 2-cysteine adaptor domain; InterPro: IPR014901 The virus-specific 2-cysteine adaptor is found fused to OTU/A20-like peptidases and S/T protein kinases. The associations to these proteins indicate that they might function as viral adaptors connecting the kinases and OTU/A20 peptidases to specific targets .	13.72
			PF05795	Plasmodium_Vir: Plasmodium vivax Vir protein; InterPro: IPR008780 This family consists of several Vir proteins specific to Plasmodium vivax. The vir genes are present at about 600-1,000 copies per haploid genome and encode proteins that are immunovariant in natural infections, indicating that they may have a functional role in establishing chronic infection through antigenic variation .	12.7
			PF07952	Toxin_trans: Clostridium neurotoxin, Translocation domain; InterPro: IPR012500 The Clostridium neurotoxin family is composed of tetanus neurotoxin and seven serotypes of botulinum neurotoxin. The structure of the botulinum neurotoxin reveals a four domain protein. The N-terminal catalytic domain (IPR000395 from INTERPRO), the central translocation domains and two receptor binding domains . Subseq…	11.76
			PF09104	BRCA-2_OB3: BRCA2, oligonucleotide/oligosaccharide-binding, domain 3; InterPro: IPR015188 This domain assumes an OB fold, which consists of a highly curved five-stranded beta-sheet that closes on itself to form a beta-barrel. OB3 has a pronounced groove formed by one face of the curved sheet and is demarcated by two loops, one between beta 1 and beta 2 and another between beta 4 and beta 5, which…	11.35
			PF10152	DUF2360: Predicted coiled-coil domain-containing protein (DUF2360)	10.22
			PF08485	Polysacc_syn_2C: Polysaccharide biosynthesis protein C-terminal; InterPro: IPR013692 This domain is found to the C terminus of the IPR003869 from INTERPRO domain in bacterial polysaccharide biosynthesis enzymes including the capsule protein CapD and several putative epimerases/dehydratases.	8.94
			PF08851	DUF1821: Domain of unknown function (DUF1821); InterPro: IPR014950 These uncharacterised proteins are principally found in cyanobacteria.	8.14
vir_25349-PVX_023685--105--123			PF05464	Phi-29_GP4: Phi-29-like late genes activator (early protein GP4); InterPro: IPR008771 This family consists of phi-29-like late genes activator (or early protein GP4). This protein is thought to be a positive regulator of late transcription and may function as a sigma-like component of the host RNA polymerase .; GO: 0003899 DNA-directed RNA polymerase activity, 0016987 sigma factor activity, 00063…	17.2
			PF05795	Plasmodium_Vir: Plasmodium vivax Vir protein; InterPro: IPR008780 This family consists of several Vir proteins specific to Plasmodium vivax. The vir genes are present at about 600-1,000 copies per haploid genome and encode proteins that are immunovariant in natural infections, indicating that they may have a functional role in establishing chronic infection through antigenic variation .	15.76
			PF05499	DMAP1: DNA methyltransferase 1-associated protein 1 (DMAP1); InterPro: IPR008468 DNA methylation can contribute to transcriptional silencing through several transcriptionally repressive complexes, which include methyl-CpG binding domain proteins (MBDs) and histone deacetylases (HDACs). The chief enzyme that maintains mammalian DNA methylation, DNMT1, can also establish a repressive transcription.…	15.68
			PF07195	FliD_C: Flagellar hook-associated protein 2 C-terminus; InterPro: IPR010809 The flagellar hook-associated protein 2 (HAP2 or FliD) forms the distal end of the flagella, and plays a role in mucin specific adhesion of the bacteria . This alignment covers the C-terminal region of the flagellar hook-associated protein 2.; GO: 0007155 cell adhesion, 0009288 flagellin-based flagellum	12.7
			PF02049	FliE: Flagellar hook-basal body complex protein FliE; InterPro: IPR001624 Four genes from the major Bacillus subtilis chemotaxis locus have been shown to encode proteins that are similar to the Salmonella typhimurium FlgB, FlgC, FlgG and FliF proteins; a further gene product is similar to the Escherichia coli FliE protein . All of these proteins are thought to form part of the hook-basal body...	12.48
			PF09017	Transglut_prok: Microbial transglutaminase; InterPro: IPR015107 Microbial transglutaminase (MTG) catalyses an acyl transfer reaction by means of a Cys-Asp diad mechanism, in which the gamma-carboxyamide groups of peptide-bound glutamine residues act as the acyl donors. The MTG molecule forms a single, compact domain belonging to the alpha+beta folding class, containing 11 alpha-helices and 8 beta…	10.5
			PF00666	Cathelicidins: Cathelicidin; InterPro: IPR001894 The precursor sequences of a number of antimicrobial peptides secreted by neutrophils (polymorphonuclear leukocytes) upon activation have been found to be evolutionarily related and are collectively known as cathelicidins . Structurally, these proteins consist of three domains: a signal sequence, a conserved region of about 100 residues that contai…	10.22
			PF06556	ASFV_p27: IAP-like protein p27 C-terminus; InterPro: IPR010549 This entry represents the C-terminal region of the African swine fever virus (ASFV) IAP-like protein p27. This domain is found in conjunction with IPR001370 from INTERPRO. It has been suggested that the domain may be incoded by the gene involved in aspects of infection in the arthropod host, ticks of the genus Ornithodoros .	8.11
			PF06430	L_lactis_RepB_C: Lactococcus lactis RepB C-terminus; InterPro: IPR010931 This entry represents the C-terminal region of RepB proteins from Lactococcus lactis (See IPR000525 from INTERPRO).	7.79
			PF02055	Glyco_hydro_30: O-Glycosyl hydrolase family 30; InterPro: IPR001139 O-Glycosyl hydrolases 3.2.1. from EC are a widespread group of enzymes that hydrolyse the glycosidic bond between two or more carbohydrates, or between a carbohydrate and a non-carbohydrate moiety. A classification system for glycosyl hydrolases, based on sequence similarity, has led to the definition of 85 different families...	7.33
vir_25349-PVX_072190--180--214		[['Motif_10', 14.35]]	PF03153	TFIIA: Transcription factor IIA, alpha/beta subunit; InterPro: IPR004855 Transcription factor IIA (TFIIA) is one of several factors that form part of a transcription pre-initiation complex along with RNA polymerase II, the TATA-box-binding protein (TBP) and TBP-associated factors, on the TATA-box sequence upstream of the initiation start site. After initiation, some components of the pre-initiati…	19.63
			PF03982	DAGAT: Diacylglycerol acyltransferase; InterPro: IPR007130 The terminal step of triacylglycerol (TAG) formation is catalysed by the enzyme diacylglycerol acyltransferase (DAGAT) , .	19.44
			PF06824	DUF1237: Protein of unknown function (DUF1237); InterPro: IPR008313 There are currently no experimental data for members of this group or their homologues, nor do they exhibit features indicative of any function.	18.1
			PF00947	Pico_P2A: Picornavirus core protein 2A; InterPro: IPR000081 Peptidases are grouped into clans and families. Clans are groups of families for which there is evidence of common ancestry. Each clan is identified with two letters, the first representing the catalytic type of the families included in the clan (with the letter 'P' being used for a clan containing families of more than one of the cataly…	15.11
			PF07609	DUF1572: Protein of unknown function (DUF1572); InterPro: IPR011466 These proteins from several diverse bacteria share a short conserved sequence towards their N termini.	14.49
			PF05795	Plasmodium_Vir: Plasmodium vivax Vir protein; InterPro: IPR008780 This family consists of several Vir proteins specific to Plasmodium vivax. The vir genes are present at about 600-1,000 copies per haploid genome and encode proteins that are immunovariant in natural infections, indicating that they may have a functional role in establishing chronic infection through antigenic variation .	13.97
			PF09171	DUF1886: Domain of unknown function (DUF1886); InterPro: IPR015254 This entry represents a set of known and suspected archaeal N-glycosylase/DNA lyases. These DNA repair enzymes are part of the base excision repair (BER) pathway; they protect from oxidative damage by removing the major product of DNA oxidation, 8-oxoguanine (GO), from single- and double-stranded DNA substrates .Cleavage of the...	9.44
			PF10057	DUF2294: Uncharacterized conserved protein (DUF2294)	8.79
			PF01701	PSI_PsaJ: Photosystem I reaction centre subunit IX / PsaJ; InterPro: IPR002615 This family consists of the photosystem I reaction centre subunit IX or PsaJ from various organisms including Synechocystis sp. (strain PCC 6803), Pinus thunbergii (Green pine) and Zea mays (Maize). PsaJ (P19443 from SWISSPROT) is a small 4.4kDa, chloroplast encoded, hydrophobic subunit of the photosystem I reaction co…	8.66
			PF09385	HisK_N: Histidine kinase N terminal	8.28
			PF03153	TFIIA: Transcription factor IIA, alpha/beta subunit; InterPro: IPR004855 Transcription factor IIA (TFIIA) is one of several factors that form part of a transcription pre-initiation complex along with RNA polymerase II, the TATA-box-binding protein (TBP) and TBP-associated factors, on the TATA-box sequence upstream of the initiation start site. After initiation, some components of the pre-initiati…	19.63
			PF03982	DAGAT: Diacylglycerol acyltransferase; InterPro: IPR007130 The terminal step of triacylglycerol (TAG) formation is catalysed by the enzyme diacylglycerol acyltransferase (DAGAT) , .	19.44
			PF06824	DUF1237: Protein of unknown function (DUF1237); InterPro: IPR008313 There are currently no experimental data for members of this group or their homologues, nor do they exhibit features indicative of any function.	18.1
			PF00947	Pico_P2A: Picornavirus core protein 2A; InterPro: IPR000081 Peptidases are grouped into clans and families. Clans are groups of families for which there is evidence of common ancestry. Each clan is identified with two letters, the first representing the catalytic type of the families included in the clan (with the letter 'P' being used for a clan containing families of more than one of the cataly…	15.11
			PF07609	DUF1572: Protein of unknown function (DUF1572); InterPro: IPR011466 These proteins from several diverse bacteria share a short conserved sequence towards their N termini.	14.49
			PF05795	Plasmodium_Vir: Plasmodium vivax Vir protein; InterPro: IPR008780 This family consists of several Vir proteins specific to Plasmodium vivax. The vir genes are present at about 600-1,000 copies per haploid genome and encode proteins that are immunovariant in natural infections, indicating that they may have a functional role in establishing chronic infection through antigenic variation .	13.97
			PF09171	DUF1886: Domain of unknown function (DUF1886); InterPro: IPR015254 This entry represents a set of known and suspected archaeal N-glycosylase/DNA lyases. These DNA repair enzymes are part of the base excision repair (BER) pathway; they protect from oxidative damage by removing the major product of DNA oxidation, 8-oxoguanine (GO), from single- and double-stranded DNA substrates .Cleavage of the...	9.44
			PF10057	DUF2294: Uncharacterized conserved protein (DUF2294)	8.79
			PF01701	PSI_PsaJ: Photosystem I reaction centre subunit IX / PsaJ; InterPro: IPR002615 This family consists of the photosystem I reaction centre subunit IX or PsaJ from various organisms including Synechocystis sp. (strain PCC 6803), Pinus thunbergii (Green pine) and Zea mays (Maize). PsaJ (P19443 from SWISSPROT) is a small 4.4kDa, chloroplast encoded, hydrophobic subunit of the photosystem I reaction co…	8.66
			PF09385	HisK_N: Histidine kinase N terminal	8.28
vir_25349-PVX_150260--100--214	[1, 3]		PF05795	Plasmodium_Vir: Plasmodium vivax Vir protein; InterPro: IPR008780 This family consists of several Vir proteins specific to Plasmodium vivax. The vir genes are present at about 600-1,000 copies per haploid genome and encode proteins that are immunovariant in natural infections, indicating that they may have a functional role in establishing chronic infection through antigenic variation .	88.07
			PF09019	EcoRII-C: EcoRII C terminal; InterPro: IPR015109 Type II restriction endonucleases (3.1.21.4 from EC) are components of prokaryotic DNA restriction-modification mechanisms that protect the organism against invading foreign DNA. These site-specific deoxyribonucleases catalyse the endonucleolytic cleavage of DNA to give specific double-stranded fragments with terminal 5'-phosphates. Of the 3000...	27.88
			PF07639	YTV: YTV; InterPro: IPR011521 These hypothetical proteins in Rhodopirellula baltica contain several repeats of a sequence whose core contains the residues YTV.	15.62
			PF02268	TFIIA_gamma_N: Transcription initiation factor IIA, gamma subunit, helical domain; InterPro: IPR015872 Transcription factor IIA (TFIIA) is one of several factors that form part of a transcription pre-initiation complex along with RNA polymerase II, the TATA-box-binding protein (TBP) and TBP-associated factors, on the TATA-box sequence upstream of the initiation start site. After initiation, some.…	12.43
			PF03623	Focal_AT: Focal adhesion targeting region; InterPro: IPR005189 Focal adhesion kinase (FAK) is a tyrosine kinase found in focal adhesions, intracellular signaling complexes that are formed following engagement of the extracellular matrix by integrins. The C-terminal "focal adhesion targeting" (FAT) region is necessary and sufficient for localizing FAK to focal adhesions. The crystal structure of...	11.1
			PF07104	DUF1366: Protein of unknown function (DUF1366); InterPro: IPR009796 This family consists of several hypothetical Streptococcus thermophilus bacteriophage proteins of around 130 residues in length. One of the sequences in this family, from phage Sfi11 (Swisss:O80186) is known as Gp149. The function of this family is unknown.	6.01
			PF07801	DUF1647: Protein of unknown function (DUF1647); InterPro: IPR012444 The sequences making up this family are all derived from hypothetical proteins expressed by C. elegans. The region in question is approximately 160 amino acids long.	6.0
			PF06046	Sec6: Exocyst complex component Sec6; InterPro: IPR010326 Sec6 is a component of the multiprotein exocyst complex. Sec6 interacts with Sec8, Sec10 and Exo70.These exocyst proteins localise to regions of active exocytosis-at the growing ends of interphase cells and in the medial region of cells undergoing cytokinesis-in an F-actin-dependent and exocytosis- independent manner .	4.99
			PF06685	DUF1186: Protein of unknown function (DUF1186); InterPro: IPR010602 This family consists of several hypothetical bacterial proteins of around 250 residues in length and is found in several Chlamydia and Anabaena species. The function of this family is unknown.	4.74
			PF08562	Crisp: Crisp; InterPro: IPR013871 This entry is found on Crisp proteins which contain IPR001283 from INTERPRO and has been termed the Crisp domain. It is found in the mammalian reproductive tract and the venom of reptiles, and has been shown to regulate ryanodine receptor Ca2+ signalling . It contains 10 conserved cysteines which are all involved in disulphide bonds and is structurally related...	4.6
vir_25349-PVX_064690--98--210	[1, 3]		PF05795	Plasmodium_Vir: Plasmodium vivax Vir protein; InterPro: IPR008780 This family consists of several Vir proteins specific to Plasmodium vivax. The vir genes are present at about 600-1,000 copies per haploid genome and encode proteins that are immunovariant in natural infections, indicating that they may have a functional role in establishing chronic infection through antigenic variation .	88.64
			PF07639	YTV: YTV; InterPro: IPR011521 These hypothetical proteins in Rhodopirellula baltica contain several repeats of a sequence whose core contains the residues YTV.	16.18
			PF03623	Focal_AT: Focal adhesion targeting region; InterPro: IPR005189 Focal adhesion kinase (FAK) is a tyrosine kinase found in focal adhesions, intracellular signaling complexes that are formed following engagement of the extracellular matrix by integrins. The C-terminal "focal adhesion targeting" (FAT) region is necessary and sufficient for localizing FAK to focal adhesions. The crystal structure of...	11.47
			PF06046	Sec6: Exocyst complex component Sec6; InterPro: IPR010326 Sec6 is a component of the multiprotein exocyst complex. Sec6 interacts with Sec8, Sec10 and Exo70.These exocyst proteins localise to regions of active exocytosis-at the growing ends of interphase cells and in the medial region of cells undergoing cytokinesis-in an F-actin-dependent and exocytosis- independent manner .	7.04
			PF09019	EcoRII-C: EcoRII C terminal; InterPro: IPR015109 Type II restriction endonucleases (3.1.21.4 from EC) are components of prokaryotic DNA restriction-modification mechanisms that protect the organism against invading foreign DNA. These site-specific deoxyribonucleases catalyse the endonucleolytic cleavage of DNA to give specific double-stranded fragments with terminal 5'-phosphates. Of the 3000...	6.77
			PF07801	DUF1647: Protein of unknown function (DUF1647); InterPro: IPR012444 The sequences making up this family are all derived from hypothetical proteins expressed by C. elegans. The region in question is approximately 160 amino acids long.	6.05
			PF06685	DUF1186: Protein of unknown function (DUF1186); InterPro: IPR010602 This family consists of several hypothetical bacterial proteins of around 250 residues in length and is found in several Chlamydia and Anabaena species. The function of this family is unknown.	4.8
			PF08562	Crisp: Crisp; InterPro: IPR013871 This entry is found on Crisp proteins which contain IPR001283 from INTERPRO and has been termed the Crisp domain. It is found in the mammalian reproductive tract and the venom of reptiles, and has been shown to regulate ryanodine receptor Ca2+ signalling . It contains 10 conserved cysteines which are all involved in disulphide bonds and is structurally related...	4.75
			PF02226	Pico_P1A: Picornavirus coat protein (VP4); InterPro: IPR003138 VP1, VP2, VP3 and VP4 are the four basic units that form the icosahedral coat of picornaviruses. Five symmetry-related N termini of coat protein VP4 form a ten-stranded, antiparallel beta barrel around the base of the icosahedral fivefold axis .; GO: 0005198 structural molecule activity, 0019028 viral capsid; PDB: 1bev_4 1v9u_4 1fpn_4…	4.55
			PF07104	DUF1366: Protein of unknown function (DUF1366); InterPro: IPR009796 This family consists of several hypothetical Streptococcus thermophilus bacteriophage proteins of around 130 residues in length. One of the sequences in this family, from phage Sfi11 (Swisss:O80186) is known as Gp149. The function of this family is unknown.	4.31
vir_25349-PVX_155260--157--177		[['Motif_4', 6.9100000000000001]]	PF08943	CsiD: CsiD; InterPro: IPR015038 This group of proteins consists of various bacterial proteins pertaining to the non-haem Fe(II)-dependent oxygenase family. CsiD of Escherichia coli is induced on carbon starvation. Its expression is sigma-S dependent and additionally requires activation by cAMP-CRP . The exact function and role of CsiD is unknown, but a putative role may involve the control of...	26.37
			PF09542	FFD_TFG: FFD and TFG box motifs	15.7
			PF05311	Baculo_PP31: Baculovirus 33KDa late protein (PP31); InterPro: IPR007975 Autographa californica nucleopolyhedrovirus p31 is a nuclear phosphoprotein that accumulates in the virogenic stroma, which is the viral replication centre in the infected-cell nucleus. The protein binds to DNA, and serves as a late expression factor .	10.17
			PF03946	Ribosomal_L11_N: Ribosomal protein L11, N-terminal domain; InterPro: IPR000911 Ribosomes are the particles that catalyse mRNA-directed protein synthesis in all organisms. The codons of the mRNA are exposed on the ribosome to allow tRNA binding. This leads to the incorporation of amino acids into the growing polypeptide chain in accordance with the genetic information. Incoming amino acid monomers…	9.13
			PF08884	Flagellin_D3: Flagellin D3 domain; InterPro: IPR014981 This protein is found in the central portion bacterial flagellin FliC, it contains a structural motif called a beta-folium fold . Although no specific function is assigned its deletion leads to a reduction in filament stability . ; PDB: 1p95_A 1io1_A 1ucu_A.	7.85
			PF03842	Silic_transp: Silicon transporter; InterPro: IPR004693 Marine diatoms such as Cylindrotheca fusiformis encode at least six silicon transport protein homologues which exhibit similar size and topology. One characterised member of the family (Sit1) functions in the energy-dependent uptake of either silicic acid [Si(OH)4] or silicate [Si(OH)3O-] by a Na^+ symport mechanism. The system is found in ma…	7.82
			PF03027	DUF233: Odorant binding protein; InterPro: IPR013053 This family contains the juvenile hormone binding protein of the tobacco hawkmoth (Manduca sexta) as well as number of Drosophila proteins of unknown function. The juvenile hormone exerts pleiotropic functions during insect life cycles and its binding proteins regulate these functions. Based on the similarity to the hormone binding protein...	7.78
			PF07167	PhaC_N: Poly-beta-hydroxybutyrate polymerase (PhaC) N-terminus; InterPro: IPR010941 This entry represents the N-terminal region of the bacterial poly-beta-hydroxybutyrate polymerase (PhaC). Polyhydroxyalkanoic acids (PHAs) are carbon and energy reserve polymers produced in some bacteria when carbon sources are plentiful and another nutrient, such as nitrogen, phosphate, oxygen, or sulphur, become…	7.07
			PF04343	DUF488: Protein of unknown function, DUF488; InterPro: IPR007438 This family includes several proteins of uncharacterised function.	7.06
			PF10368	YkyA: Putative cell-wall binding lipoprotein; PDB: 2ap3_A.	6.77
vir_25349-PVX_018155--174--201			PF03946	Ribosomal_L11_N: Ribosomal protein L11, N-terminal domain; InterPro: IPR000911 Ribosomes are the particles that catalyse mRNA-directed protein synthesis in all organisms. The codons of the mRNA are exposed on the ribosome to allow tRNA binding. This leads to the incorporation of amino acids into the growing polypeptide chain in accordance with the genetic information. Incoming amino acid monomers…	29.34
			PF08506	Cse1: Cse1; InterPro: IPR013713 The exchange of macromolecules between the nucleus and cytoplasm takes place through nuclear pore complexes within the nuclear membrane. Active transport of large molecules through these pore complexes require carrier proteins, called karyopherins (importins and exportins), which shuttle between the two compartments. This domain is found in exportin Cse1 (also...	17.47
			PF08767	CRM1_C: CRM1 C terminal; InterPro: IPR014877 CRM1 (also known as Exportin1) mediates the nuclear export of proteins bearing a leucine-rich nuclear export signal (NES). CRM1 forms a complex with the NES containing protein and the small GTPase Ran. This region forms an alpha helical structure formed by six helical hairpin motifs that are structurally similar to the HEAT repeat, but share little...	14.13
			PF10683	Hermes_DBD: Hermes transposase DNA-binding domain; PDB: 2bw3_A.	10.9
			PF10791	F1F0-ATPsyn_F: Mitochondrial F1-F0 ATP synthase subunit F of fungi	10.46
			PF05798	Phage_FRD3: Bacteriophage FRD3 protein; InterPro: IPR008765 This family consists of bacteriophage FRD3 proteins.	8.57
			PF01320	Colicin_Pyocin: Colicin immunity protein / pyocin immunity protein; InterPro: IPR000290 This family includes bacterial colicin and pyocin immunity proteins , . These immunity proteins can bind specifically to the DNase-type colicins and pyocins and inhibit their bactericidal activity. The 1.8-angstrom crystal structure of the ImmE7 protein consists of four antiparallel alpha-helices . Sequence si…	7.77
			PF08050	Tet_res_leader: Tetracycline resistance leader peptide; InterPro: IPR012618 The antibiotic tetracycline has a broad spectrum of activity, acting to inhibit bacterial protein synthesis by binding to the 30S ribosomal subunit, which prevents the association of the aminoacyl-tRNA to the ribosomal acceptor A site. Tetracycline binding is reversible, therefore diluting out the antibiotic can reverse...	7.24
			PF03029	ATP_bind_1: Conserved hypothetical ATP binding protein; InterPro: IPR004130 Members of this family are found in a range of archaea and eukaryotes and have hypothesised ATP binding activity.; GO: 0000166 nucleotide binding	6.8
			PF08966	DUF1882: Domain of unknown function (DUF1882); InterPro: IPR015061 This protein is found in a set of hypothetical bacterial proteins. ; PDB: 2atz_A.	6.58
vir_25349-PVX_115480--153--209	[3]		PF09820	AAA-ATPase_like: Predicted AAA-ATPase	26.54
[truncated: 1,500 more rows]
