# Supplementary material for: A new computational approach redefines the subtelomeric vir superfamily of Plasmodium vivax
Source: BMC Genomics. 2013 Jan 16;14:8. doi: 10.1186/1471-2164-14-8 (PMC3566924; doi:10.1186/1471-2164-14-8)
Supplement: Additional file 5 — Motif distribution across clusters. Two tables in an Excel data sheet showing the distribution of the conserved HBs across clusters: i) for each cluster, the number (and proportion) of HBs shared with other clusters is shown, as well as the number (and proportion) of cluster-specific HBs; ii) rows represent HBs, columns represent sequence clusters (subfamilies and families). The first row in the table (after the header) contains the size of each cluster. First column shows HB identifiers. Each cell in the table contains the number of sequences in a given cluster that contain the corresponding HB (and the proportion in brackets). [file 1471-2164-14-8-S5.xls]

## Sheet: Motif distribution
Description: Distribution of the conserved HBs accross clusters. First table: for each cluster, the number (and proportion) of HBs shared with other clusters is shown, as well as the number (and proportion) of cluster-specific HBs. Second table: rows represent HBs, columns represent sequence clusters (subfamilies and families). The first row in the table (after the header) contains the size of ea…
# of HBs that appear exclusively in a certain cluster:
Cluster	# exclusive	# shared
Cluster 1 (Subfam. E)	63 (53%)	56 (47%)
Cluster 2 (Subfam. C)	36 (46%)	42 (54%)
Cluster 3 (Subfam. Not clustered)	8 (24%)	25 (76%)
Cluster 4 (Fam. H)	20 (91%)	2 (9%)
Cluster 5 (Fam. D)	8 (100%)	0 (0%)
Cluster 6 (Subfam. J)	2 (8%)	24 (92%)
Cluster 7 (Subfam. I)	15 (44%)	19 (56%)
Cluster 8 (Subfam. B)	15 (56%)	12 (44%)
Cluster 9 (Fam. A)	16 (59%)	11 (41%)
Cluster 10 (Subfam. Not clustered)	10 (29%)	24 (71%)
Cluster 11 (Subfam. K)	6 (43%)	8 (57%)
Cluster 12 (Subfam. Not clustered)	1 (14%)	6 (86%)
Cluster 13 (Subfam. Not clustered)	2 (29%)	5 (71%)
Cluster 14 (Subfam. Not clustered)	0 (0%)	13 (100%)
	Cluster 1 (Subfam. E)	Cluster 2 (Subfam. C)	Cluster 3 (Subfam. Not clustered)	Cluster 4 (Subfam. H)	Cluster 5 (Subfam. D)	Cluster 6 (Subfam. J)	Cluster 7 (Subfam. I)	Cluster 8 (Subfam. B)	Cluster 9 (Subfam. A)	Cluster 10 (Subfam. Not clustered)	Cluster 11 (Subfam. K)	Cluster 12 (Subfam. Not clustered)	Cluster 13 (Subfam. Not clustered)	Cluster 14 (Subfam. Not clustered)
#Total members	88	58	34	31	21	18	17	15	15	10	7	6	5	4
final_132_PVX_067690::112::171_hb_25350.sto	4 (5%)	7 (12%)	15 (44%)	0 (0%)	0 (0%)	14 (78%)	0 (0%)	0 (0%)	0 (0%)	0 (0%)	0 (0%)	0 (0%)	0 (0%)	0 (0%)
final_161_PVX_141260::5::61_hb_25350.sto	0 (0%)	0 (0%)	0 (0%)	0 (0%)	0 (0%)	0 (0%)	0 (0%)	0 (0%)	6 (40%)	0 (0%)	0 (0%)	0 (0%)	0 (0%)	0 (0%)
final_244_PVX_115985::203::265_hb_25350.sto	8 (9%)	0 (0%)	0 (0%)	0 (0%)	0 (0%)	0 (0%)	0 (0%)	0 (0%)	0 (0%)	0 (0%)	0 (0%)	0 (0%)	0 (0%)	0 (0%)
final_217_PVX_062190::250::271_hb_25350.sto	0 (0%)	0 (0%)	0 (0%)	0 (0%)	0 (0%)	0 (0%)	0 (0%)	6 (40%)	0 (0%)	0 (0%)	0 (0%)	0 (0%)	0 (0%)	0 (0%)
final_186_PVX_106220::250::319_hb_25350.sto	4 (5%)	0 (0%)	0 (0%)	0 (0%)	0 (0%)	0 (0%)	0 (0%)	0 (0%)	0 (0%)	0 (0%)	0 (0%)	0 (0%)	0 (0%)	0 (0%)
final_200_PVX_158260::219::277_hb_25350.sto	4 (5%)	0 (0%)	0 (0%)	0 (0%)	0 (0%)	0 (0%)	0 (0%)	0 (0%)	0 (0%)	0 (0%)	0 (0%)	0 (0%)	0 (0%)	1 (25%)
final_247_PVX_032190::10::113_hb_25350.sto	0 (0%)	0 (0%)	21 (62%)	0 (0%)	0 (0%)	0 (0%)	0 (0%)	0 (0%)	0 (0%)	0 (0%)	0 (0%)	0 (0%)	0 (0%)	0 (0%)
final_229_PVX_145260::153::185_hb_25350.sto	0 (0%)	0 (0%)	0 (0%)	0 (0%)	0 (0%)	0 (0%)	0 (0%)	0 (0%)	0 (0%)	0 (0%)	5 (71%)	0 (0%)	0 (0%)	0 (0%)
final_23_PVX_120330::198::219_hb_25350.sto	1 (1%)	30 (52%)	0 (0%)	0 (0%)	0 (0%)	0 (0%)	0 (0%)	0 (0%)	0 (0%)	0 (0%)	0 (0%)	0 (0%)	0 (0%)	0 (0%)
final_6_PVX_124720::170::191_hb_25350.sto	39 (44%)	0 (0%)	0 (0%)	0 (0%)	0 (0%)	0 (0%)	0 (0%)	0 (0%)	0 (0%)	1 (10%)	0 (0%)	0 (0%)	0 (0%)	0 (0%)
final_225_PVX_081850::205::230_hb_25350.sto	3 (3%)	0 (0%)	0 (0%)	0 (0%)	0 (0%)	0 (0%)	0 (0%)	0 (0%)	0 (0%)	2 (20%)	0 (0%)	0 (0%)	0 (0%)	0 (0%)
final_261_PVX_156260::14::44_hb_25350.sto	0 (0%)	0 (0%)	0 (0%)	0 (0%)	0 (0%)	0 (0%)	0 (0%)	0 (0%)	0 (0%)	0 (0%)	0 (0%)	0 (0%)	4 (80%)	0 (0%)
final_135_PVX_134260::76::104_hb_25350.sto	17 (19%)	1 (2%)	0 (0%)	0 (0%)	0 (0%)	0 (0%)	0 (0%)	0 (0%)	0 (0%)	0 (0%)	0 (0%)	0 (0%)	0 (0%)	0 (0%)
final_87_PVX_134260::18::29_hb_25350.sto	4 (5%)	0 (0%)	0 (0%)	0 (0%)	0 (0%)	0 (0%)	0 (0%)	0 (0%)	0 (0%)	0 (0%)	0 (0%)	0 (0%)	0 (0%)	0 (0%)
final_175_PVX_048190::19::42_hb_25350.sto	0 (0%)	0 (0%)	0 (0%)	0 (0%)	0 (0%)	0 (0%)	4 (24%)	0 (0%)	0 (0%)	0 (0%)	0 (0%)	0 (0%)	0 (0%)	0 (0%)
final_57_PVX_059690::21::31_hb_25350.sto	0 (0%)	0 (0%)	0 (0%)	0 (0%)	0 (0%)	0 (0%)	0 (0%)	5 (33%)	0 (0%)	0 (0%)	0 (0%)	0 (0%)	0 (0%)	0 (0%)
final_204_PVX_062690::210::253_hb_25350.sto	0 (0%)	0 (0%)	0 (0%)	7 (23%)	0 (0%)	0 (0%)	0 (0%)	0 (0%)	0 (0%)	0 (0%)	0 (0%)	0 (0%)	0 (0%)	0 (0%)
final_259_PVX_068190::289::396_hb_25350.sto	0 (0%)	0 (0%)	0 (0%)	4 (13%)	0 (0%)	0 (0%)	0 (0%)	0 (0%)	0 (0%)	0 (0%)	0 (0%)	0 (0%)	0 (0%)	0 (0%)
final_69_PVX_179275::18::44_hb_25350.sto	0 (0%)	7 (12%)	0 (0%)	0 (0%)	0 (0%)	0 (0%)	0 (0%)	0 (0%)	0 (0%)	0 (0%)	0 (0%)	0 (0%)	0 (0%)	0 (0%)
final_205_PVX_051190::85::113_hb_25350.sto	0 (0%)	0 (0%)	0 (0%)	0 (0%)	0 (0%)	0 (0%)	0 (0%)	0 (0%)	0 (0%)	7 (70%)	0 (0%)	0 (0%)	0 (0%)	0 (0%)
final_104_PVX_032690::82::104_hb_25350.sto	0 (0%)	1 (2%)	1 (3%)	0 (0%)	0 (0%)	0 (0%)	7 (41%)	0 (0%)	0 (0%)	0 (0%)	0 (0%)	0 (0%)	0 (0%)	0 (0%)
final_27_PVX_018155::87::96_hb_25350.sto	0 (0%)	1 (2%)	2 (6%)	0 (0%)	0 (0%)	0 (0%)	0 (0%)	0 (0%)	10 (67%)	0 (0%)	0 (0%)	0 (0%)	0 (0%)	0 (0%)
final_226_PVX_072190::86::127_hb_25350.sto	0 (0%)	0 (0%)	0 (0%)	0 (0%)	0 (0%)	0 (0%)	5 (29%)	0 (0%)	0 (0%)	0 (0%)	0 (0%)	0 (0%)	0 (0%)	0 (0%)
final_174_PVX_134260::30::43_hb_25350.sto	4 (5%)	0 (0%)	0 (0%)	0 (0%)	0 (0%)	0 (0%)	0 (0%)	0 (0%)	0 (0%)	0 (0%)	0 (0%)	0 (0%)	0 (0%)	0 (0%)
final_17_PVX_102640::399::418_hb_25350.sto	32 (36%)	0 (0%)	0 (0%)	0 (0%)	0 (0%)	0 (0%)	0 (0%)	0 (0%)	0 (0%)	0 (0%)	0 (0%)	0 (0%)	0 (0%)	0 (0%)
final_90_PVX_081850::432::455_hb_25350.sto	30 (34%)	0 (0%)	0 (0%)	0 (0%)	0 (0%)	0 (0%)	0 (0%)	0 (0%)	0 (0%)	2 (20%)	0 (0%)	0 (0%)	0 (0%)	0 (0%)
final_252_PVX_007085::308::319_hb_25350.sto	4 (5%)	0 (0%)	0 (0%)	0 (0%)	0 (0%)	0 (0%)	0 (0%)	0 (0%)	0 (0%)	0 (0%)	0 (0%)	0 (0%)	0 (0%)	0 (0%)
final_150_PVX_013620::300::325_hb_25350.sto	4 (5%)	0 (0%)	0 (0%)	0 (0%)	0 (0%)	0 (0%)	0 (0%)	0 (0%)	0 (0%)	0 (0%)	0 (0%)	0 (0%)	0 (0%)	0 (0%)
final_60_PVX_107750::183::201_hb_25350.sto	0 (0%)	0 (0%)	0 (0%)	0 (0%)	0 (0%)	14 (78%)	0 (0%)	0 (0%)	0 (0%)	0 (0%)	1 (14%)	0 (0%)	1 (20%)	0 (0%)
final_94_PVX_001645::17::36_hb_25350.sto	13 (15%)	0 (0%)	0 (0%)	0 (0%)	0 (0%)	0 (0%)	0 (0%)	0 (0%)	0 (0%)	0 (0%)	0 (0%)	0 (0%)	0 (0%)	0 (0%)
final_7_PVX_109790::81::91_hb_25350.sto	0 (0%)	1 (2%)	6 (18%)	0 (0%)	0 (0%)	1 (6%)	0 (0%)	0 (0%)	0 (0%)	0 (0%)	0 (0%)	0 (0%)	0 (0%)	0 (0%)
final_235_PVX_051190::173::205_hb_25350.sto	0 (0%)	0 (0%)	0 (0%)	0 (0%)	0 (0%)	0 (0%)	0 (0%)	0 (0%)	0 (0%)	4 (40%)	0 (0%)	0 (0%)	0 (0%)	0 (0%)
final_100_PVX_109795::77::93_hb_25350.sto	0 (0%)	0 (0%)	7 (21%)	0 (0%)	0 (0%)	3 (17%)	0 (0%)	0 (0%)	0 (0%)	0 (0%)	0 (0%)	0 (0%)	0 (0%)	0 (0%)
final_193_PVX_019165::134::227_hb_25350.sto	0 (0%)	0 (0%)	0 (0%)	8 (26%)	0 (0%)	0 (0%)	0 (0%)	0 (0%)	0 (0%)	0 (0%)	0 (0%)	0 (0%)	0 (0%)	0 (0%)
final_3_PVX_011615::101::113_hb_25350.sto	39 (44%)	3 (5%)	0 (0%)	0 (0%)	0 (0%)	0 (0%)	1 (6%)	13 (87%)	2 (13%)	4 (40%)	0 (0%)	0 (0%)	0 (0%)	0 (0%)
final_277_PVX_107755::233::326_hb_25350.sto	7 (8%)	0 (0%)	0 (0%)	0 (0%)	0 (0%)	0 (0%)	0 (0%)	0 (0%)	0 (0%)	0 (0%)	0 (0%)	0 (0%)	0 (0%)	0 (0%)
final_20_PVX_023185::434::455_hb_25350.sto	32 (36%)	0 (0%)	0 (0%)	0 (0%)	0 (0%)	0 (0%)	0 (0%)	0 (0%)	0 (0%)	0 (0%)	0 (0%)	0 (0%)	0 (0%)	0 (0%)
final_246_PVX_104185::69::118_hb_25350.sto	0 (0%)	25 (43%)	0 (0%)	0 (0%)	0 (0%)	0 (0%)	0 (0%)	0 (0%)	0 (0%)	0 (0%)	0 (0%)	0 (0%)	0 (0%)	0 (0%)
final_4_PVX_020680::195::206_hb_25350.sto	33 (38%)	0 (0%)	0 (0%)	0 (0%)	0 (0%)	0 (0%)	0 (0%)	0 (0%)	0 (0%)	0 (0%)	0 (0%)	0 (0%)	0 (0%)	0 (0%)
final_196_PVX_015130::237::388_hb_25350.sto	0 (0%)	0 (0%)	0 (0%)	5 (16%)	0 (0%)	0 (0%)	0 (0%)	0 (0%)	0 (0%)	0 (0%)	0 (0%)	0 (0%)	0 (0%)	0 (0%)
final_147_PVX_180275::89::109_hb_25350.sto	0 (0%)	0 (0%)	0 (0%)	0 (0%)	0 (0%)	0 (0%)	0 (0%)	5 (33%)	0 (0%)	0 (0%)	0 (0%)	0 (0%)	0 (0%)	0 (0%)
final_14_PVX_001625::438::458_hb_25350.sto	30 (34%)	0 (0%)	0 (0%)	0 (0%)	0 (0%)	0 (0%)	0 (0%)	0 (0%)	0 (0%)	0 (0%)	0 (0%)	0 (0%)	0 (0%)	0 (0%)
final_50_PVX_103160::225::252_hb_25350.sto	0 (0%)	0 (0%)	0 (0%)	0 (0%)	13 (62%)	0 (0%)	0 (0%)	0 (0%)	0 (0%)	0 (0%)	0 (0%)	0 (0%)	0 (0%)	0 (0%)
final_249_PVX_103675::357::375_hb_25350.sto	0 (0%)	0 (0%)	0 (0%)	0 (0%)	0 (0%)	0 (0%)	0 (0%)	0 (0%)	0 (0%)	6 (60%)	0 (0%)	0 (0%)	0 (0%)	0 (0%)
final_152_PVX_043190::273::300_hb_25350.sto	11 (12%)	7 (12%)	0 (0%)	0 (0%)	0 (0%)	3 (17%)	3 (18%)	0 (0%)	1 (7%)	1 (10%)	0 (0%)	1 (17%)	0 (0%)	4 (100%)
final_222_PVX_031690::40::71_hb_25350.sto	0 (0%)	0 (0%)	0 (0%)	0 (0%)	0 (0%)	0 (0%)	0 (0%)	0 (0%)	0 (0%)	0 (0%)	6 (86%)	0 (0%)	0 (0%)	0 (0%)
final_82_PVX_022685::95::162_hb_25350.sto	21 (24%)	0 (0%)	0 (0%)	0 (0%)	0 (0%)	0 (0%)	0 (0%)	0 (0%)	0 (0%)	0 (0%)	0 (0%)	0 (0%)	0 (0%)	0 (0%)
final_8_PVX_103660::164::181_hb_25350.sto	0 (0%)	10 (17%)	0 (0%)	0 (0%)	0 (0%)	0 (0%)	0 (0%)	0 (0%)	0 (0%)	0 (0%)	0 (0%)	0 (0%)	0 (0%)	0 (0%)
final_124_PVX_177275::132::152_hb_25350.sto	0 (0%)	0 (0%)	0 (0%)	0 (0%)	0 (0%)	0 (0%)	4 (24%)	0 (0%)	0 (0%)	0 (0%)	0 (0%)	0 (0%)	0 (0%)	0 (0%)
final_114_PVX_039690::56::64_hb_25350.sto	0 (0%)	0 (0%)	0 (0%)	0 (0%)	0 (0%)	0 (0%)	4 (24%)	0 (0%)	0 (0%)	0 (0%)	0 (0%)	0 (0%)	0 (0%)	0 (0%)
final_230_PVX_074690::405::427_hb_25350.sto	5 (6%)	0 (0%)	0 (0%)	0 (0%)	0 (0%)	0 (0%)	0 (0%)	0 (0%)	0 (0%)	0 (0%)	0 (0%)	0 (0%)	0 (0%)	0 (0%)
final_146_PVX_058690::284::297_hb_25350.sto	0 (0%)	0 (0%)	0 (0%)	0 (0%)	0 (0%)	0 (0%)	0 (0%)	7 (47%)	0 (0%)	0 (0%)	0 (0%)	0 (0%)	0 (0%)	0 (0%)
final_2_PVX_008085::344::351_hb_25350.sto	9 (10%)	36 (62%)	1 (3%)	0 (0%)	0 (0%)	5 (28%)	2 (12%)	6 (40%)	1 (7%)	2 (20%)	2 (29%)	3 (50%)	0 (0%)	1 (25%)
final_62_PVX_041690::172::194_hb_25350.sto	11 (12%)	0 (0%)	0 (0%)	0 (0%)	0 (0%)	0 (0%)	0 (0%)	0 (0%)	0 (0%)	0 (0%)	0 (0%)	0 (0%)	0 (0%)	0 (0%)
final_112_PVX_004510::29::55_hb_25350.sto	0 (0%)	4 (7%)	0 (0%)	0 (0%)	0 (0%)	0 (0%)	0 (0%)	0 (0%)	0 (0%)	0 (0%)	0 (0%)	0 (0%)	0 (0%)	0 (0%)
final_148_PVX_103675::431::444_hb_25350.sto	0 (0%)	0 (0%)	0 (0%)	0 (0%)	0 (0%)	0 (0%)	0 (0%)	0 (0%)	0 (0%)	5 (50%)	0 (0%)	0 (0%)	0 (0%)	0 (0%)
final_63_PVX_030190::248::262_hb_25350.sto	0 (0%)	14 (24%)	0 (0%)	0 (0%)	0 (0%)	0 (0%)	0 (0%)	0 (0%)	0 (0%)	0 (0%)	0 (0%)	0 (0%)	0 (0%)	0 (0%)
final_218_PVX_016140::204::242_hb_25350.sto	0 (0%)	6 (10%)	0 (0%)	0 (0%)	0 (0%)	0 (0%)	0 (0%)	0 (0%)	0 (0%)	0 (0%)	0 (0%)	0 (0%)	0 (0%)	0 (0%)
final_80_PVX_069690::181::199_hb_25350.sto	0 (0%)	0 (0%)	0 (0%)	0 (0%)	0 (0%)	0 (0%)	0 (0%)	0 (0%)	0 (0%)	5 (50%)	0 (0%)	0 (0%)	0 (0%)	0 (0%)
final_224_PVX_083590::6::28_hb_25350.sto	5 (6%)	0 (0%)	0 (0%)	0 (0%)	0 (0%)	0 (0%)	0 (0%)	0 (0%)	0 (0%)	0 (0%)	0 (0%)	0 (0%)	0 (0%)	0 (0%)
final_223_PVX_062690::373::386_hb_25350.sto	0 (0%)	0 (0%)	0 (0%)	5 (16%)	0 (0%)	0 (0%)	0 (0%)	0 (0%)	0 (0%)	0 (0%)	0 (0%)	0 (0%)	0 (0%)	0 (0%)
final_22_PVX_096000::172::194_hb_25350.sto	1 (1%)	23 (40%)	0 (0%)	0 (0%)	0 (0%)	0 (0%)	0 (0%)	0 (0%)	0 (0%)	0 (0%)	0 (0%)	0 (0%)	0 (0%)	0 (0%)
final_1_PVX_088780::151::161_hb_25350.sto	35 (40%)	0 (0%)	0 (0%)	0 (0%)	0 (0%)	0 (0%)	0 (0%)	0 (0%)	0 (0%)	0 (0%)	0 (0%)	0 (0%)	0 (0%)	0 (0%)
final_133_PVX_066690::204::222_hb_25350.sto	1 (1%)	32 (55%)	0 (0%)	0 (0%)	0 (0%)	0 (0%)	0 (0%)	0 (0%)	0 (0%)	0 (0%)	0 (0%)	0 (0%)	0 (0%)	0 (0%)
final_129_PVX_102640::86::96_hb_25350.sto	4 (5%)	0 (0%)	0 (0%)	0 (0%)	0 (0%)	0 (0%)	0 (0%)	0 (0%)	0 (0%)	0 (0%)	0 (0%)	0 (0%)	0 (0%)	0 (0%)
final_209_PVX_031690::89::105_hb_25350.sto	0 (0%)	0 (0%)	0 (0%)	0 (0%)	0 (0%)	1 (6%)	0 (0%)	0 (0%)	0 (0%)	0 (0%)	5 (71%)	0 (0%)	0 (0%)	0 (0%)
final_184_PVX_018155::174::201_hb_25350.sto	0 (0%)	0 (0%)	0 (0%)	0 (0%)	0 (0%)	0 (0%)	0 (0%)	0 (0%)	8 (53%)	0 (0%)	0 (0%)	0 (0%)	0 (0%)	0 (0%)
final_195_PVX_010100::153::231_hb_25350.sto	0 (0%)	0 (0%)	0 (0%)	21 (68%)	0 (0%)	0 (0%)	0 (0%)	0 (0%)	0 (0%)	0 (0%)	0 (0%)	0 (0%)	0 (0%)	0 (0%)
final_241_PVX_157260::286::299_hb_25350.sto	3 (3%)	0 (0%)	0 (0%)	0 (0%)	0 (0%)	0 (0%)	0 (0%)	0 (0%)	0 (0%)	0 (0%)	0 (0%)	0 (0%)	0 (0%)	4 (100%)
final_68_PVX_017140::370::385_hb_25350.sto	8 (9%)	0 (0%)	0 (0%)	0 (0%)	0 (0%)	0 (0%)	0 (0%)	0 (0%)	0 (0%)	0 (0%)	0 (0%)	0 (0%)	0 (0%)	0 (0%)
final_228_PVX_103155::420::442_hb_25350.sto	5 (6%)	0 (0%)	0 (0%)	0 (0%)	0 (0%)	0 (0%)	0 (0%)	0 (0%)	0 (0%)	0 (0%)	0 (0%)	0 (0%)	0 (0%)	0 (0%)
final_145_PVX_108775::24::46_hb_25350.sto	0 (0%)	0 (0%)	0 (0%)	0 (0%)	0 (0%)	0 (0%)	0 (0%)	8 (53%)	0 (0%)	0 (0%)	0 (0%)	0 (0%)	0 (0%)	0 (0%)
final_126_PVX_054690::16::35_hb_25350.sto	0 (0%)	0 (0%)	0 (0%)	0 (0%)	0 (0%)	0 (0%)	6 (35%)	0 (0%)	0 (0%)	0 (0%)	0 (0%)	0 (0%)	0 (0%)	0 (0%)
final_210_PVX_149260::162::191_hb_25350.sto	0 (0%)	6 (10%)	0 (0%)	0 (0%)	0 (0%)	0 (0%)	0 (0%)	0 (0%)	0 (0%)	0 (0%)	0 (0%)	0 (0%)	0 (0%)	0 (0%)
final_19_PVX_102640::399::419_hb_25350.sto	32 (36%)	0 (0%)	0 (0%)	0 (0%)	0 (0%)	0 (0%)	0 (0%)	0 (0%)	0 (0%)	0 (0%)	0 (0%)	0 (0%)	0 (0%)	0 (0%)
final_156_PVX_075195::1::62_hb_25350.sto	0 (0%)	0 (0%)	0 (0%)	0 (0%)	0 (0%)	0 (0%)	0 (0%)	7 (47%)	0 (0%)	0 (0%)	0 (0%)	0 (0%)	0 (0%)	0 (0%)
final_85_PVX_163265::185::207_hb_25350.sto	0 (0%)	0 (0%)	0 (0%)	0 (0%)	0 (0%)	0 (0%)	0 (0%)	0 (0%)	0 (0%)	0 (0%)	5 (71%)	0 (0%)	0 (0%)	0 (0%)
final_264_PVX_074690::347::365_hb_25350.sto	5 (6%)	0 (0%)	0 (0%)	0 (0%)	0 (0%)	0 (0%)	0 (0%)	0 (0%)	0 (0%)	0 (0%)	0 (0%)	0 (0%)	0 (0%)	0 (0%)
final_248_PVX_078195::1::12_hb_25350.sto	9 (10%)	0 (0%)	0 (0%)	0 (0%)	0 (0%)	0 (0%)	0 (0%)	0 (0%)	0 (0%)	0 (0%)	0 (0%)	0 (0%)	0 (0%)	0 (0%)
final_30_PVX_024685::356::376_hb_25350.sto	5 (6%)	0 (0%)	0 (0%)	0 (0%)	0 (0%)	0 (0%)	0 (0%)	0 (0%)	0 (0%)	0 (0%)	0 (0%)	0 (0%)	0 (0%)	0 (0%)
final_138_PVX_159260::169::196_hb_25350.sto	0 (0%)	12 (21%)	0 (0%)	0 (0%)	0 (0%)	0 (0%)	0 (0%)	0 (0%)	0 (0%)	0 (0%)	0 (0%)	0 (0%)	0 (0%)	0 (0%)
final_149_PVX_051190::276::286_hb_25350.sto	0 (0%)	0 (0%)	0 (0%)	0 (0%)	0 (0%)	0 (0%)	0 (0%)	0 (0%)	0 (0%)	5 (50%)	0 (0%)	0 (0%)	0 (0%)	0 (0%)
final_18_PVX_102640::400::418_hb_25350.sto	32 (36%)	0 (0%)	0 (0%)	0 (0%)	0 (0%)	0 (0%)	0 (0%)	0 (0%)	0 (0%)	0 (0%)	0 (0%)	0 (0%)	0 (0%)	0 (0%)
final_155_PVX_042190::177::197_hb_25350.sto	29 (33%)	0 (0%)	0 (0%)	0 (0%)	0 (0%)	0 (0%)	0 (0%)	0 (0%)	0 (0%)	0 (0%)	0 (0%)	0 (0%)	0 (0%)	0 (0%)
final_139_PVX_186285::133::166_hb_25350.sto	0 (0%)	0 (0%)	0 (0%)	0 (0%)	0 (0%)	0 (0%)	0 (0%)	0 (0%)	11 (73%)	0 (0%)	0 (0%)	0 (0%)	0 (0%)	0 (0%)
final_198_PVX_050190::39::64_hb_25350.sto	0 (0%)	12 (21%)	0 (0%)	0 (0%)	0 (0%)	0 (0%)	0 (0%)	0 (0%)	0 (0%)	0 (0%)	0 (0%)	0 (0%)	0 (0%)	0 (0%)
final_180_PVX_015135::343::366_hb_25350.sto	0 (0%)	0 (0%)	0 (0%)	0 (0%)	0 (0%)	0 (0%)	0 (0%)	0 (0%)	6 (40%)	0 (0%)	0 (0%)	0 (0%)	0 (0%)	0 (0%)
final_254_PVX_109795::7::69_hb_25350.sto	0 (0%)	0 (0%)	0 (0%)	0 (0%)	0 (0%)	4 (22%)	0 (0%)	0 (0%)	0 (0%)	0 (0%)	0 (0%)	0 (0%)	0 (0%)	0 (0%)
final_26_PVX_018655::119::148_hb_25350.sto	1 (1%)	0 (0%)	22 (65%)	0 (0%)	0 (0%)	1 (6%)	0 (0%)	0 (0%)	0 (0%)	0 (0%)	3 (43%)	0 (0%)	0 (0%)	0 (0%)
final_170_PVX_107235::215::243_hb_25350.sto	5 (6%)	0 (0%)	0 (0%)	0 (0%)	0 (0%)	0 (0%)	0 (0%)	0 (0%)	0 (0%)	0 (0%)	0 (0%)	0 (0%)	0 (0%)	0 (0%)
final_88_PVX_170270::278::301_hb_25350.sto	3 (3%)	0 (0%)	0 (0%)	0 (0%)	0 (0%)	0 (0%)	0 (0%)	0 (0%)	0 (0%)	0 (0%)	0 (0%)	0 (0%)	0 (0%)	1 (25%)
final_212_PVX_072190::187::207_hb_25350.sto	0 (0%)	0 (0%)	0 (0%)	0 (0%)	0 (0%)	0 (0%)	6 (35%)	0 (0%)	0 (0%)	0 (0%)	0 (0%)	0 (0%)	0 (0%)	0 (0%)
final_46_PVX_094240::92::107_hb_25350.sto	39 (44%)	4 (7%)	0 (0%)	0 (0%)	0 (0%)	0 (0%)	0 (0%)	5 (33%)	0 (0%)	3 (30%)	0 (0%)	0 (0%)	0 (0%)	0 (0%)
final_32_PVX_115985::504::513_hb_25350.sto	27 (31%)	0 (0%)	0 (0%)	0 (0%)	0 (0%)	0 (0%)	0 (0%)	0 (0%)	0 (0%)	0 (0%)	0 (0%)	0 (0%)	0 (0%)	0 (0%)
final_144_PVX_150260::78::91_hb_25350.sto	1 (1%)	0 (0%)	0 (0%)	0 (0%)	0 (0%)	0 (0%)	12 (71%)	0 (0%)	0 (0%)	0 (0%)	0 (0%)	0 (0%)	0 (0%)	0 (0%)
final_130_PVX_025690::121::141_hb_25350.sto	0 (0%)	0 (0%)	0 (0%)	0 (0%)	0 (0%)	0 (0%)	0 (0%)	4 (27%)	0 (0%)	0 (0%)	0 (0%)	0 (0%)	0 (0%)	0 (0%)
final_120_PVX_146260::101::123_hb_25350.sto	0 (0%)	0 (0%)	0 (0%)	0 (0%)	18 (86%)	0 (0%)	0 (0%)	0 (0%)	0 (0%)	0 (0%)	0 (0%)	0 (0%)	0 (0%)	0 (0%)
final_113_PVX_004510::29::54_hb_25350.sto	0 (0%)	4 (7%)	0 (0%)	0 (0%)	0 (0%)	0 (0%)	0 (0%)	0 (0%)	0 (0%)	0 (0%)	0 (0%)	0 (0%)	0 (0%)	0 (0%)
final_77_PVX_175270::41::52_hb_25350.sto	0 (0%)	9 (16%)	0 (0%)	0 (0%)	0 (0%)	0 (0%)	0 (0%)	0 (0%)	0 (0%)	0 (0%)	0 (0%)	0 (0%)	0 (0%)	0 (0%)
final_41_PVX_044190::53::61_hb_25350.sto	0 (0%)	17 (29%)	0 (0%)	0 (0%)	0 (0%)	0 (0%)	0 (0%)	0 (0%)	0 (0%)	0 (0%)	0 (0%)	0 (0%)	0 (0%)	0 (0%)
final_192_PVX_090315::56::101_hb_25350.sto	20 (23%)	0 (0%)	0 (0%)	0 (0%)	0 (0%)	0 (0%)	0 (0%)	0 (0%)	0 (0%)	1 (10%)	0 (0%)	0 (0%)	0 (0%)	0 (0%)
final_238_PVX_048690::189::214_hb_25350.sto	0 (0%)	0 (0%)	4 (12%)	0 (0%)	0 (0%)	0 (0%)	0 (0%)	0 (0%)	0 (0%)	0 (0%)	0 (0%)	0 (0%)	0 (0%)	0 (0%)
final_191_PVX_022685::491::507_hb_25350.sto	4 (5%)	0 (0%)	0 (0%)	0 (0%)	0 (0%)	0 (0%)	0 (0%)	0 (0%)	0 (0%)	0 (0%)	0 (0%)	0 (0%)	0 (0%)	0 (0%)
final_181_PVX_011610::322::346_hb_25350.sto	0 (0%)	0 (0%)	0 (0%)	0 (0%)	0 (0%)	0 (0%)	0 (0%)	0 (0%)	6 (40%)	0 (0%)	0 (0%)	0 (0%)	0 (0%)	0 (0%)
final_21_PVX_097540::360::374_hb_25350.sto	25 (28%)	2 (3%)	0 (0%)	0 (0%)	0 (0%)	0 (0%)	0 (0%)	0 (0%)	0 (0%)	1 (10%)	0 (0%)	0 (0%)	0 (0%)	0 (0%)
final_233_PVX_130260::1::43_hb_25350.sto	1 (1%)	0 (0%)	0 (0%)	0 (0%)	0 (0%)	0 (0%)	0 (0%)	0 (0%)	0 (0%)	0 (0%)	0 (0%)	0 (0%)	0 (0%)	3 (75%)
final_237_PVX_051190::36::53_hb_25350.sto	0 (0%)	0 (0%)	0 (0%)	0 (0%)	0 (0%)	0 (0%)	0 (0%)	0 (0%)	0 (0%)	4 (40%)	0 (0%)	0 (0%)	0 (0%)	0 (0%)
final_216_PVX_149260::161::191_hb_25350.sto	0 (0%)	6 (10%)	0 (0%)	0 (0%)	0 (0%)	0 (0%)	0 (0%)	0 (0%)	0 (0%)	0 (0%)	0 (0%)	0 (0%)	0 (0%)	0 (0%)
final_52_PVX_134260::50::74_hb_25350.sto	5 (6%)	0 (0%)	0 (0%)	0 (0%)	0 (0%)	0 (0%)	0 (0%)	0 (0%)	0 (0%)	0 (0%)	0 (0%)	0 (0%)	0 (0%)	0 (0%)
final_176_PVX_088790::149::161_hb_25350.sto	0 (0%)	0 (0%)	0 (0%)	0 (0%)	0 (0%)	0 (0%)	0 (0%)	4 (27%)	0 (0%)	0 (0%)	0 (0%)	0 (0%)	0 (0%)	0 (0%)
final_153_PVX_062690::108::160_hb_25350.sto	0 (0%)	0 (0%)	0 (0%)	10 (32%)	0 (0%)	0 (0%)	0 (0%)	0 (0%)	0 (0%)	0 (0%)	0 (0%)	0 (0%)	0 (0%)	0 (0%)
final_219_PVX_025690::190::211_hb_25350.sto	0 (0%)	0 (0%)	0 (0%)	0 (0%)	0 (0%)	0 (0%)	0 (0%)	6 (40%)	0 (0%)	0 (0%)	0 (0%)	0 (0%)	0 (0%)	0 (0%)
final_208_PVX_072190::186::207_hb_25350.sto	0 (0%)	0 (0%)	0 (0%)	0 (0%)	0 (0%)	0 (0%)	6 (35%)	0 (0%)	0 (0%)	0 (0%)	0 (0%)	0 (0%)	0 (0%)	0 (0%)
final_164_PVX_015135::3::58_hb_25350.sto	0 (0%)	0 (0%)	0 (0%)	0 (0%)	0 (0%)	0 (0%)	0 (0%)	0 (0%)	6 (40%)	0 (0%)	0 (0%)	0 (0%)	0 (0%)	0 (0%)
final_92_PVX_182275::17::44_hb_25350.sto	0 (0%)	0 (0%)	0 (0%)	0 (0%)	20 (95%)	0 (0%)	0 (0%)	0 (0%)	0 (0%)	0 (0%)	0 (0%)	0 (0%)	0 (0%)	0 (0%)
final_275_PVX_097530::69::132_hb_25350.sto	56 (64%)	6 (10%)	0 (0%)	0 (0%)	0 (0%)	0 (0%)	0 (0%)	0 (0%)	0 (0%)	2 (20%)	0 (0%)	0 (0%)	0 (0%)	0 (0%)
final_117_PVX_037190::242::332_hb_25350.sto	0 (0%)	11 (19%)	0 (0%)	0 (0%)	0 (0%)	0 (0%)	0 (0%)	0 (0%)	0 (0%)	0 (0%)	0 (0%)	0 (0%)	0 (0%)	0 (0%)
final_197_PVX_014625::1::55_hb_25350.sto	0 (0%)	0 (0%)	0 (0%)	0 (0%)	0 (0%)	0 (0%)	8 (47%)	0 (0%)	0 (0%)	0 (0%)	0 (0%)	0 (0%)	0 (0%)	0 (0%)
final_250_PVX_103675::340::372_hb_25350.sto	0 (0%)	0 (0%)	0 (0%)	0 (0%)	0 (0%)	0 (0%)	0 (0%)	0 (0%)	0 (0%)	6 (60%)	0 (0%)	0 (0%)	0 (0%)	0 (0%)
final_221_PVX_164265::225::279_hb_25350.sto	0 (0%)	0 (0%)	0 (0%)	0 (0%)	0 (0%)	0 (0%)	0 (0%)	6 (40%)	0 (0%)	0 (0%)	0 (0%)	0 (0%)	0 (0%)	0 (0%)
final_189_PVX_131260::60::82_hb_25350.sto	4 (5%)	0 (0%)	0 (0%)	0 (0%)	0 (0%)	0 (0%)	0 (0%)	0 (0%)	0 (0%)	0 (0%)	0 (0%)	0 (0%)	0 (0%)	4 (100%)
final_123_PVX_107235::444::460_hb_25350.sto	6 (7%)	0 (0%)	0 (0%)	0 (0%)	0 (0%)	0 (0%)	0 (0%)	0 (0%)	0 (0%)	0 (0%)	0 (0%)	0 (0%)	0 (0%)	0 (0%)
final_33_PVX_120845::517::526_hb_25350.sto	27 (31%)	0 (0%)	0 (0%)	0 (0%)	0 (0%)	0 (0%)	0 (0%)	0 (0%)	0 (0%)	0 (0%)	0 (0%)	0 (0%)	0 (0%)	0 (0%)
final_83_PVX_093705::271::292_hb_25350.sto	0 (0%)	0 (0%)	0 (0%)	23 (74%)	0 (0%)	0 (0%)	0 (0%)	0 (0%)	0 (0%)	0 (0%)	0 (0%)	0 (0%)	0 (0%)	0 (0%)
final_173_PVX_048190::29::50_hb_25350.sto	0 (0%)	0 (0%)	0 (0%)	0 (0%)	0 (0%)	0 (0%)	4 (24%)	0 (0%)	0 (0%)	0 (0%)	0 (0%)	0 (0%)	0 (0%)	0 (0%)
final_220_PVX_025690::189::211_hb_25350.sto	0 (0%)	0 (0%)	0 (0%)	0 (0%)	0 (0%)	0 (0%)	0 (0%)	6 (40%)	0 (0%)	0 (0%)	0 (0%)	0 (0%)	0 (0%)	0 (0%)
final_159_PVX_115485::104::142_hb_25350.sto	13 (15%)	0 (0%)	0 (0%)	0 (0%)	0 (0%)	0 (0%)	0 (0%)	0 (0%)	0 (0%)	0 (0%)	0 (0%)	0 (0%)	0 (0%)	0 (0%)
final_268_PVX_042690::306::334_hb_25350.sto	0 (0%)	0 (0%)	0 (0%)	0 (0%)	0 (0%)	0 (0%)	0 (0%)	0 (0%)	0 (0%)	0 (0%)	4 (57%)	0 (0%)	0 (0%)	0 (0%)
final_106_PVX_101600::139::150_hb_25350.sto	0 (0%)	8 (14%)	0 (0%)	0 (0%)	0 (0%)	0 (0%)	0 (0%)	0 (0%)	0 (0%)	0 (0%)	0 (0%)	0 (0%)	0 (0%)	0 (0%)
final_168_PVX_008085::359::382_hb_25350.sto	0 (0%)	7 (12%)	0 (0%)	0 (0%)	0 (0%)	0 (0%)	0 (0%)	0 (0%)	0 (0%)	0 (0%)	0 (0%)	0 (0%)	0 (0%)	0 (0%)
final_59_PVX_112630::158::173_hb_25350.sto	10 (11%)	11 (19%)	0 (0%)	0 (0%)	0 (0%)	0 (0%)	2 (12%)	0 (0%)	0 (0%)	0 (0%)	0 (0%)	0 (0%)	0 (0%)	0 (0%)
final_44_PVX_054690::37::49_hb_25350.sto	0 (0%)	0 (0%)	2 (6%)	0 (0%)	0 (0%)	0 (0%)	6 (35%)	0 (0%)	0 (0%)	0 (0%)	0 (0%)	0 (0%)	0 (0%)	0 (0%)
final_61_PVX_023185::52::66_hb_25350.sto	12 (14%)	1 (2%)	0 (0%)	0 (0%)	0 (0%)	0 (0%)	0 (0%)	0 (0%)	0 (0%)	0 (0%)	0 (0%)	0 (0%)	0 (0%)	0 (0%)
final_265_PVX_074690::348::365_hb_25350.sto	5 (6%)	0 (0%)	0 (0%)	0 (0%)	0 (0%)	0 (0%)	0 (0%)	0 (0%)	0 (0%)	0 (0%)	0 (0%)	0 (0%)	0 (0%)	0 (0%)
final_160_PVX_141260::5::59_hb_25350.sto	0 (0%)	0 (0%)	0 (0%)	0 (0%)	0 (0%)	0 (0%)	0 (0%)	0 (0%)	6 (40%)	0 (0%)	0 (0%)	0 (0%)	0 (0%)	0 (0%)
final_34_PVX_102640::370::379_hb_25350.sto	27 (31%)	0 (0%)	0 (0%)	0 (0%)	0 (0%)	0 (0%)	0 (0%)	0 (0%)	0 (0%)	0 (0%)	0 (0%)	0 (0%)	0 (0%)	0 (0%)
final_54_PVX_061190::312::331_hb_25350.sto	0 (0%)	18 (31%)	0 (0%)	0 (0%)	0 (0%)	0 (0%)	0 (0%)	0 (0%)	0 (0%)	0 (0%)	0 (0%)	0 (0%)	0 (0%)	0 (0%)
final_128_PVX_028190::270::281_hb_25350.sto	0 (0%)	6 (10%)	0 (0%)	0 (0%)	0 (0%)	0 (0%)	0 (0%)	0 (0%)	0 (0%)	0 (0%)	0 (0%)	0 (0%)	0 (0%)	0 (0%)
final_202_PVX_055190::210::253_hb_25350.sto	0 (0%)	0 (0%)	0 (0%)	7 (23%)	0 (0%)	0 (0%)	0 (0%)	0 (0%)	0 (0%)	0 (0%)	0 (0%)	0 (0%)	0 (0%)	0 (0%)
final_143_PVX_104190::42::61_hb_25350.sto	8 (9%)	2 (3%)	0 (0%)	0 (0%)	0 (0%)	0 (0%)	0 (0%)	0 (0%)	0 (0%)	1 (10%)	0 (0%)	2 (33%)	0 (0%)	0 (0%)
final_260_PVX_068190::289::397_hb_25350.sto	0 (0%)	0 (0%)	0 (0%)	4 (13%)	0 (0%)	0 (0%)	0 (0%)	0 (0%)	0 (0%)	0 (0%)	0 (0%)	0 (0%)	0 (0%)	0 (0%)
final_107_PVX_019670::118::149_hb_25350.sto	0 (0%)	11 (19%)	0 (0%)	0 (0%)	0 (0%)	0 (0%)	0 (0%)	0 (0%)	0 (0%)	0 (0%)	0 (0%)	0 (0%)	0 (0%)	0 (0%)
final_84_PVX_018150::432::455_hb_25350.sto	0 (0%)	0 (0%)	0 (0%)	23 (74%)	0 (0%)	0 (0%)	0 (0%)	0 (0%)	0 (0%)	0 (0%)	0 (0%)	0 (0%)	0 (0%)	0 (0%)
final_215_PVX_072690::243::265_hb_25350.sto	0 (0%)	6 (10%)	0 (0%)	0 (0%)	0 (0%)	0 (0%)	0 (0%)	0 (0%)	0 (0%)	0 (0%)	0 (0%)	0 (0%)	0 (0%)	0 (0%)
final_43_PVX_101620::133::155_hb_25350.sto	23 (26%)	0 (0%)	0 (0%)	0 (0%)	0 (0%)	0 (0%)	0 (0%)	0 (0%)	0 (0%)	0 (0%)	0 (0%)	0 (0%)	0 (0%)	0 (0%)
final_273_PVX_064690::98::210_hb_25350.sto	0 (0%)	0 (0%)	0 (0%)	0 (0%)	0 (0%)	0 (0%)	12 (71%)	0 (0%)	0 (0%)	0 (0%)	0 (0%)	0 (0%)	0 (0%)	0 (0%)
final_15_PVX_102640::401::418_hb_25350.sto	32 (36%)	0 (0%)	0 (0%)	0 (0%)	0 (0%)	0 (0%)	0 (0%)	0 (0%)	0 (0%)	0 (0%)	0 (0%)	0 (0%)	0 (0%)	0 (0%)
final_79_PVX_069690::182::199_hb_25350.sto	0 (0%)	0 (0%)	0 (0%)	0 (0%)	0 (0%)	0 (0%)	0 (0%)	0 (0%)	0 (0%)	5 (50%)	0 (0%)	0 (0%)	0 (0%)	0 (0%)
final_207_PVX_050690::20::43_hb_25350.sto	0 (0%)	0 (0%)	7 (21%)	0 (0%)	0 (0%)	0 (0%)	0 (0%)	0 (0%)	0 (0%)	0 (0%)	0 (0%)	0 (0%)	0 (0%)	0 (0%)
final_203_PVX_050690::21::45_hb_25350.sto	0 (0%)	0 (0%)	7 (21%)	0 (0%)	0 (0%)	0 (0%)	0 (0%)	0 (0%)	0 (0%)	0 (0%)	0 (0%)	0 (0%)	0 (0%)	0 (0%)
final_111_PVX_022685::1::11_hb_25350.sto	4 (5%)	0 (0%)	0 (0%)	0 (0%)	0 (0%)	0 (0%)	0 (0%)	0 (0%)	0 (0%)	0 (0%)	0 (0%)	0 (0%)	0 (0%)	0 (0%)
final_157_PVX_184285::260::284_hb_25350.sto	0 (0%)	14 (24%)	0 (0%)	0 (0%)	0 (0%)	0 (0%)	0 (0%)	0 (0%)	0 (0%)	0 (0%)	0 (0%)	0 (0%)	0 (0%)	0 (0%)
final_103_PVX_032690::83::104_hb_25350.sto	0 (0%)	1 (2%)	1 (3%)	0 (0%)	0 (0%)	0 (0%)	7 (41%)	0 (0%)	0 (0%)	0 (0%)	0 (0%)	0 (0%)	0 (0%)	0 (0%)
final_199_PVX_170270::219::277_hb_25350.sto	4 (5%)	0 (0%)	0 (0%)	0 (0%)	0 (0%)	0 (0%)	0 (0%)	0 (0%)	0 (0%)	0 (0%)	0 (0%)	0 (0%)	0 (0%)	1 (25%)
final_137_PVX_081850::145::168_hb_25350.sto	6 (7%)	3 (5%)	0 (0%)	0 (0%)	0 (0%)	0 (0%)	0 (0%)	1 (7%)	0 (0%)	7 (70%)	0 (0%)	0 (0%)	0 (0%)	0 (0%)
final_169_PVX_055690::111::130_hb_25350.sto	0 (0%)	0 (0%)	0 (0%)	0 (0%)	0 (0%)	0 (0%)	6 (35%)	0 (0%)	0 (0%)	0 (0%)	0 (0%)	0 (0%)	0 (0%)	0 (0%)
final_140_PVX_155260::89::105_hb_25350.sto	0 (0%)	0 (0%)	0 (0%)	0 (0%)	0 (0%)	0 (0%)	0 (0%)	0 (0%)	7 (47%)	0 (0%)	0 (0%)	0 (0%)	0 (0%)	0 (0%)
final_276_PVX_051190::1::33_hb_25350.sto	0 (0%)	0 (0%)	0 (0%)	0 (0%)	0 (0%)	0 (0%)	0 (0%)	0 (0%)	0 (0%)	4 (40%)	0 (0%)	0 (0%)	0 (0%)	0 (0%)
final_187_PVX_131260::59::82_hb_25350.sto	4 (5%)	0 (0%)	0 (0%)	0 (0%)	0 (0%)	0 (0%)	0 (0%)	0 (0%)	0 (0%)	0 (0%)	0 (0%)	0 (0%)	0 (0%)	4 (100%)
final_141_PVX_001625::45::70_hb_25350.sto	9 (10%)	0 (0%)	0 (0%)	0 (0%)	0 (0%)	0 (0%)	0 (0%)	0 (0%)	0 (0%)	0 (0%)	0 (0%)	0 (0%)	0 (0%)	0 (0%)
final_53_PVX_010100::429::441_hb_25350.sto	0 (0%)	0 (0%)	0 (0%)	19 (61%)	0 (0%)	0 (0%)	0 (0%)	0 (0%)	0 (0%)	0 (0%)	0 (0%)	0 (0%)	0 (0%)	0 (0%)
final_93_PVX_090335::101::135_hb_25350.sto	18 (20%)	0 (0%)	0 (0%)	0 (0%)	0 (0%)	0 (0%)	0 (0%)	0 (0%)	0 (0%)	0 (0%)	0 (0%)	0 (0%)	0 (0%)	0 (0%)
final_251_PVX_039690::19::55_hb_25350.sto	0 (0%)	2 (3%)	1 (3%)	0 (0%)	0 (0%)	0 (0%)	12 (71%)	0 (0%)	0 (0%)	0 (0%)	0 (0%)	0 (0%)	0 (0%)	0 (0%)
final_201_PVX_018655::479::510_hb_25350.sto	0 (0%)	2 (3%)	6 (18%)	0 (0%)	0 (0%)	0 (0%)	0 (0%)	0 (0%)	0 (0%)	0 (0%)	0 (0%)	0 (0%)	0 (0%)	0 (0%)
final_213_PVX_010610::241::269_hb_25350.sto	0 (0%)	6 (10%)	0 (0%)	0 (0%)	0 (0%)	0 (0%)	0 (0%)	0 (0%)	0 (0%)	0 (0%)	0 (0%)	0 (0%)	0 (0%)	0 (0%)
final_266_PVX_090335::365::374_hb_25350.sto	4 (5%)	0 (0%)	0 (0%)	0 (0%)	0 (0%)	0 (0%)	0 (0%)	0 (0%)	0 (0%)	0 (0%)	0 (0%)	0 (0%)	0 (0%)	0 (0%)
final_142_PVX_015135::302::329_hb_25350.sto	0 (0%)	0 (0%)	0 (0%)	0 (0%)	0 (0%)	0 (0%)	0 (0%)	0 (0%)	9 (60%)	0 (0%)	0 (0%)	0 (0%)	0 (0%)	0 (0%)
final_49_PVX_106220::16::48_hb_25350.sto	17 (19%)	1 (2%)	0 (0%)	0 (0%)	0 (0%)	0 (0%)	0 (0%)	0 (0%)	0 (0%)	0 (0%)	0 (0%)	0 (0%)	0 (0%)	0 (0%)
final_171_PVX_107235::215::241_hb_25350.sto	5 (6%)	0 (0%)	0 (0%)	0 (0%)	0 (0%)	0 (0%)	0 (0%)	0 (0%)	0 (0%)	0 (0%)	0 (0%)	0 (0%)	0 (0%)	0 (0%)
final_72_PVX_055190::36::59_hb_25350.sto	0 (0%)	0 (0%)	0 (0%)	25 (81%)	0 (0%)	0 (0%)	0 (0%)	0 (0%)	0 (0%)	0 (0%)	0 (0%)	0 (0%)	0 (0%)	0 (0%)
final_29_PVX_115475::162::179_hb_25350.sto	0 (0%)	11 (19%)	0 (0%)	0 (0%)	0 (0%)	0 (0%)	0 (0%)	0 (0%)	0 (0%)	0 (0%)	0 (0%)	0 (0%)	0 (0%)	0 (0%)
final_255_PVX_115985::97::134_hb_25350.sto	8 (9%)	0 (0%)	0 (0%)	0 (0%)	0 (0%)	0 (0%)	0 (0%)	0 (0%)	0 (0%)	0 (0%)	0 (0%)	0 (0%)	0 (0%)	0 (0%)
final_258_PVX_019165::280::389_hb_25350.sto	0 (0%)	0 (0%)	0 (0%)	4 (13%)	0 (0%)	0 (0%)	0 (0%)	0 (0%)	0 (0%)	0 (0%)	0 (0%)	0 (0%)	0 (0%)	0 (0%)
final_178_PVX_171270::199::213_hb_25350.sto	0 (0%)	0 (0%)	0 (0%)	0 (0%)	0 (0%)	0 (0%)	0 (0%)	0 (0%)	9 (60%)	0 (0%)	0 (0%)	0 (0%)	0 (0%)	0 (0%)
final_272_PVX_150260::100::214_hb_25350.sto	0 (0%)	0 (0%)	0 (0%)	0 (0%)	0 (0%)	0 (0%)	12 (71%)	0 (0%)	0 (0%)	0 (0%)	0 (0%)	0 (0%)	0 (0%)	0 (0%)
final_274_PVX_124715::82::93_hb_25350.sto	2 (2%)	0 (0%)	5 (15%)	0 (0%)	0 (0%)	1 (6%)	0 (0%)	0 (0%)	2 (13%)	0 (0%)	2 (29%)	0 (0%)	2 (40%)	0 (0%)
final_73_PVX_068690::10::57_hb_25350.sto	0 (0%)	0 (0%)	0 (0%)	28 (90%)	0 (0%)	0 (0%)	0 (0%)	0 (0%)	0 (0%)	0 (0%)	0 (0%)	0 (0%)	0 (0%)	0 (0%)
final_47_PVX_119210::405::428_hb_25350.sto	12 (14%)	0 (0%)	0 (0%)	0 (0%)	0 (0%)	1 (6%)	0 (0%)	0 (0%)	0 (0%)	1 (10%)	0 (0%)	0 (0%)	0 (0%)	0 (0%)
final_45_PVX_074690::175::197_hb_25350.sto	8 (9%)	0 (0%)	0 (0%)	0 (0%)	0 (0%)	0 (0%)	0 (0%)	0 (0%)	0 (0%)	0 (0%)	0 (0%)	0 (0%)	0 (0%)	0 (0%)
final_71_PVX_030690::97::128_hb_25350.sto	0 (0%)	0 (0%)	29 (85%)	0 (0%)	0 (0%)	0 (0%)	0 (0%)	0 (0%)	0 (0%)	0 (0%)	0 (0%)	0 (0%)	0 (0%)	0 (0%)
final_182_PVX_015135::343::367_hb_25350.sto	0 (0%)	0 (0%)	0 (0%)	0 (0%)	0 (0%)	0 (0%)	0 (0%)	0 (0%)	6 (40%)	0 (0%)	0 (0%)	0 (0%)	0 (0%)	0 (0%)
final_66_PVX_052690::1::16_hb_25350.sto	0 (0%)	10 (17%)	0 (0%)	0 (0%)	0 (0%)	0 (0%)	0 (0%)	0 (0%)	0 (0%)	0 (0%)	0 (0%)	0 (0%)	0 (0%)	0 (0%)
final_240_PVX_157260::246::260_hb_25350.sto	4 (5%)	0 (0%)	0 (0%)	0 (0%)	0 (0%)	0 (0%)	0 (0%)	0 (0%)	0 (0%)	0 (0%)	0 (0%)	0 (0%)	0 (0%)	3 (75%)
final_78_PVX_180275::191::200_hb_25350.sto	0 (0%)	0 (0%)	1 (3%)	0 (0%)	0 (0%)	0 (0%)	0 (0%)	5 (33%)	0 (0%)	0 (0%)	0 (0%)	0 (0%)	0 (0%)	0 (0%)
final_151_PVX_043190::272::300_hb_25350.sto	10 (11%)	8 (14%)	0 (0%)	0 (0%)	0 (0%)	3 (17%)	4 (24%)	0 (0%)	1 (7%)	1 (10%)	0 (0%)	0 (0%)	0 (0%)	4 (100%)
final_243_PVX_163265::1::19_hb_25350.sto	0 (0%)	0 (0%)	0 (0%)	0 (0%)	0 (0%)	0 (0%)	0 (0%)	0 (0%)	0 (0%)	0 (0%)	5 (71%)	0 (0%)	0 (0%)	0 (0%)
final_253_PVX_083575::234::310_hb_25350.sto	6 (7%)	0 (0%)	0 (0%)	0 (0%)	0 (0%)	0 (0%)	0 (0%)	0 (0%)	0 (0%)	0 (0%)	0 (0%)	0 (0%)	0 (0%)	0 (0%)
final_121_PVX_248300::133::163_hb_25350.sto	0 (0%)	1 (2%)	0 (0%)	0 (0%)	0 (0%)	0 (0%)	11 (65%)	0 (0%)	0 (0%)	0 (0%)	0 (0%)	0 (0%)	0 (0%)	0 (0%)
final_97_PVX_045690::26::55_hb_25350.sto	0 (0%)	10 (17%)	0 (0%)	0 (0%)	0 (0%)	0 (0%)	0 (0%)	0 (0%)	0 (0%)	0 (0%)	0 (0%)	0 (0%)	0 (0%)	0 (0%)
final_102_PVX_070690::41::59_hb_25350.sto	0 (0%)	0 (0%)	7 (21%)	0 (0%)	0 (0%)	3 (17%)	0 (0%)	0 (0%)	0 (0%)	0 (0%)	0 (0%)	0 (0%)	0 (0%)	0 (0%)
final_162_PVX_005045::165::194_hb_25350.sto	11 (12%)	1 (2%)	0 (0%)	0 (0%)	0 (0%)	0 (0%)	0 (0%)	0 (0%)	0 (0%)	0 (0%)	0 (0%)	0 (0%)	0 (0%)	0 (0%)
final_101_PVX_109795::77::94_hb_25350.sto	0 (0%)	0 (0%)	7 (21%)	0 (0%)	0 (0%)	3 (17%)	0 (0%)	0 (0%)	0 (0%)	0 (0%)	0 (0%)	0 (0%)	0 (0%)	0 (0%)
final_163_PVX_000020::41::61_hb_25350.sto	0 (0%)	0 (0%)	9 (26%)	0 (0%)	0 (0%)	3 (17%)	0 (0%)	0 (0%)	0 (0%)	0 (0%)	0 (0%)	0 (0%)	0 (0%)	0 (0%)
final_109_PVX_025690::212::225_hb_25350.sto	0 (0%)	0 (0%)	0 (0%)	0 (0%)	0 (0%)	0 (0%)	0 (0%)	7 (47%)	0 (0%)	0 (0%)	0 (0%)	0 (0%)	0 (0%)	0 (0%)
final_166_PVX_020675::45::69_hb_25350.sto	0 (0%)	0 (0%)	0 (0%)	10 (32%)	0 (0%)	0 (0%)	0 (0%)	0 (0%)	0 (0%)	0 (0%)	0 (0%)	0 (0%)	0 (0%)	0 (0%)
final_239_PVX_109795::241::271_hb_25350.sto	9 (10%)	13 (22%)	15 (44%)	8 (26%)	0 (0%)	11 (61%)	2 (12%)	4 (27%)	1 (7%)	2 (20%)	2 (29%)	4 (67%)	0 (0%)	0 (0%)
final_167_PVX_019670::2::34_hb_25350.sto	0 (0%)	8 (14%)	0 (0%)	0 (0%)	0 (0%)	0 (0%)	0 (0%)	0 (0%)	0 (0%)	0 (0%)	0 (0%)	0 (0%)	0 (0%)	0 (0%)
final_76_PVX_110305::132::151_hb_25350.sto	0 (0%)	0 (0%)	0 (0%)	0 (0%)	0 (0%)	0 (0%)	0 (0%)	10 (67%)	0 (0%)	0 (0%)	0 (0%)	0 (0%)	0 (0%)	0 (0%)
final_270_PVX_096930::1::106_hb_25350.sto	4 (5%)	2 (3%)	0 (0%)	0 (0%)	0 (0%)	5 (28%)	0 (0%)	0 (0%)	0 (0%)	0 (0%)	0 (0%)	0 (0%)	0 (0%)	0 (0%)
final_115_PVX_022685::1::10_hb_25350.sto	4 (5%)	0 (0%)	0 (0%)	0 (0%)	0 (0%)	0 (0%)	0 (0%)	0 (0%)	0 (0%)	0 (0%)	0 (0%)	0 (0%)	0 (0%)	0 (0%)
final_12_PVX_061190::145::163_hb_25350.sto	8 (9%)	30 (52%)	0 (0%)	0 (0%)	0 (0%)	0 (0%)	1 (6%)	0 (0%)	0 (0%)	0 (0%)	0 (0%)	0 (0%)	0 (0%)	0 (0%)
final_64_PVX_103660::332::349_hb_25350.sto	7 (8%)	6 (10%)	0 (0%)	0 (0%)	0 (0%)	0 (0%)	0 (0%)	0 (0%)	0 (0%)	0 (0%)	0 (0%)	0 (0%)	0 (0%)	0 (0%)
final_119_PVX_103660::206::214_hb_25350.sto	0 (0%)	9 (16%)	0 (0%)	0 (0%)	0 (0%)	0 (0%)	0 (0%)	0 (0%)	0 (0%)	0 (0%)	0 (0%)	0 (0%)	0 (0%)	0 (0%)
final_24_PVX_124710::191::212_hb_25350.sto	1 (1%)	30 (52%)	0 (0%)	0 (0%)	0 (0%)	0 (0%)	0 (0%)	0 (0%)	0 (0%)	0 (0%)	0 (0%)	0 (0%)	0 (0%)	0 (0%)
final_227_PVX_014625::86::127_hb_25350.sto	0 (0%)	0 (0%)	0 (0%)	0 (0%)	0 (0%)	0 (0%)	5 (29%)	0 (0%)	0 (0%)	0 (0%)	0 (0%)	0 (0%)	0 (0%)	0 (0%)
final_262_PVX_066690::331::367_hb_25350.sto	0 (0%)	21 (36%)	0 (0%)	0 (0%)	0 (0%)	0 (0%)	0 (0%)	0 (0%)	0 (0%)	0 (0%)	0 (0%)	0 (0%)	0 (0%)	0 (0%)
final_42_PVX_127260::163::186_hb_25350.sto	9 (10%)	4 (7%)	0 (0%)	0 (0%)	0 (0%)	0 (0%)	0 (0%)	0 (0%)	0 (0%)	0 (0%)	0 (0%)	0 (0%)	0 (0%)	0 (0%)
final_56_PVX_046190::168::180_hb_25350.sto	0 (0%)	11 (19%)	0 (0%)	0 (0%)	0 (0%)	0 (0%)	0 (0%)	0 (0%)	0 (0%)	0 (0%)	0 (0%)	0 (0%)	0 (0%)	0 (0%)
final_28_PVX_018155::87::95_hb_25350.sto	1 (1%)	0 (0%)	1 (3%)	0 (0%)	0 (0%)	0 (0%)	0 (0%)	0 (0%)	11 (73%)	0 (0%)	0 (0%)	0 (0%)	0 (0%)	0 (0%)
final_256_PVX_032190::227::255_hb_25350.sto	0 (0%)	0 (0%)	6 (18%)	0 (0%)	0 (0%)	0 (0%)	0 (0%)	0 (0%)	0 (0%)	0 (0%)	0 (0%)	0 (0%)	0 (0%)	0 (0%)
final_36_PVX_120845::517::527_hb_25350.sto	27 (31%)	0 (0%)	0 (0%)	0 (0%)	0 (0%)	0 (0%)	0 (0%)	0 (0%)	0 (0%)	0 (0%)	0 (0%)	0 (0%)	0 (0%)	0 (0%)
final_74_PVX_054690::1::15_hb_25350.sto	1 (1%)	0 (0%)	1 (3%)	0 (0%)	0 (0%)	0 (0%)	11 (65%)	0 (0%)	0 (0%)	0 (0%)	0 (0%)	0 (0%)	0 (0%)	0 (0%)
final_116_PVX_039690::35::48_hb_25350.sto	0 (0%)	0 (0%)	0 (0%)	0 (0%)	0 (0%)	0 (0%)	6 (35%)	0 (0%)	0 (0%)	0 (0%)	0 (0%)	0 (0%)	0 (0%)	0 (0%)
final_245_PVX_013620::210::266_hb_25350.sto	4 (5%)	0 (0%)	0 (0%)	0 (0%)	0 (0%)	0 (0%)	0 (0%)	0 (0%)	0 (0%)	0 (0%)	0 (0%)	0 (0%)	0 (0%)	0 (0%)
final_183_PVX_106220::251::319_hb_25350.sto	4 (5%)	0 (0%)	0 (0%)	0 (0%)	0 (0%)	0 (0%)	0 (0%)	0 (0%)	0 (0%)	0 (0%)	0 (0%)	0 (0%)	0 (0%)	0 (0%)
final_267_PVX_042690::305::334_hb_25350.sto	0 (0%)	0 (0%)	0 (0%)	0 (0%)	0 (0%)	0 (0%)	0 (0%)	0 (0%)	0 (0%)	0 (0%)	4 (57%)	0 (0%)	0 (0%)	0 (0%)
final_95_PVX_018660::10::27_hb_25350.sto	19 (22%)	3 (5%)	0 (0%)	0 (0%)	0 (0%)	0 (0%)	0 (0%)	0 (0%)	0 (0%)	1 (10%)	0 (0%)	0 (0%)	0 (0%)	0 (0%)
final_177_PVX_096985::146::165_hb_25350.sto	0 (0%)	0 (0%)	0 (0%)	0 (0%)	0 (0%)	0 (0%)	0 (0%)	0 (0%)	0 (0%)	0 (0%)	0 (0%)	4 (67%)	0 (0%)	0 (0%)
final_214_PVX_159260::390::420_hb_25350.sto	0 (0%)	6 (10%)	0 (0%)	0 (0%)	0 (0%)	0 (0%)	0 (0%)	0 (0%)	0 (0%)	0 (0%)	0 (0%)	0 (0%)	0 (0%)	0 (0%)
final_118_PVX_037190::206::214_hb_25350.sto	0 (0%)	9 (16%)	0 (0%)	0 (0%)	0 (0%)	0 (0%)	0 (0%)	0 (0%)	0 (0%)	0 (0%)	0 (0%)	0 (0%)	0 (0%)	0 (0%)
final_81_PVX_172270::65::85_hb_25350.sto	41 (47%)	8 (14%)	1 (3%)	0 (0%)	0 (0%)	1 (6%)	6 (35%)	11 (73%)	0 (0%)	4 (40%)	0 (0%)	0 (0%)	0 (0%)	0 (0%)
final_242_PVX_043190::25::39_hb_25350.sto	4 (5%)	0 (0%)	0 (0%)	0 (0%)	0 (0%)	0 (0%)	0 (0%)	0 (0%)	0 (0%)	0 (0%)	0 (0%)	0 (0%)	0 (0%)	3 (75%)
final_263_PVX_017650::102::158_hb_25350.sto	0 (0%)	0 (0%)	0 (0%)	10 (32%)	0 (0%)	0 (0%)	0 (0%)	0 (0%)	0 (0%)	0 (0%)	0 (0%)	0 (0%)	0 (0%)	0 (0%)
final_13_PVX_101560::146::161_hb_25350.sto	0 (0%)	13 (22%)	0 (0%)	0 (0%)	0 (0%)	0 (0%)	0 (0%)	0 (0%)	0 (0%)	0 (0%)	0 (0%)	0 (0%)	0 (0%)	0 (0%)
final_165_PVX_016640::371::410_hb_25350.sto	0 (0%)	0 (0%)	0 (0%)	12 (39%)	0 (0%)	0 (0%)	0 (0%)	0 (0%)	0 (0%)	0 (0%)	0 (0%)	0 (0%)	0 (0%)	0 (0%)
final_125_PVX_074695::152::178_hb_25350.sto	0 (0%)	0 (0%)	0 (0%)	0 (0%)	11 (52%)	0 (0%)	0 (0%)	0 (0%)	0 (0%)	0 (0%)	0 (0%)	0 (0%)	0 (0%)	0 (0%)
final_31_PVX_124705::339::390_hb_25350.sto	30 (34%)	0 (0%)	0 (0%)	0 (0%)	0 (0%)	0 (0%)	0 (0%)	0 (0%)	0 (0%)	0 (0%)	0 (0%)	0 (0%)	0 (0%)	0 (0%)
final_70_PVX_023685::105::123_hb_25350.sto	0 (0%)	0 (0%)	0 (0%)	0 (0%)	0 (0%)	0 (0%)	5 (29%)	1 (7%)	0 (0%)	0 (0%)	0 (0%)	0 (0%)	0 (0%)	0 (0%)
final_58_PVX_067190::57::68_hb_25350.sto	0 (0%)	0 (0%)	0 (0%)	0 (0%)	4 (19%)	0 (0%)	0 (0%)	0 (0%)	0 (0%)	0 (0%)	0 (0%)	0 (0%)	0 (0%)	0 (0%)
final_206_PVX_143260::205::225_hb_25350.sto	0 (0%)	0 (0%)	0 (0%)	0 (0%)	6 (29%)	0 (0%)	0 (0%)	0 (0%)	0 (0%)	0 (0%)	0 (0%)	0 (0%)	0 (0%)	0 (0%)
final_10_PVX_104185::231::257_hb_25350.sto	2 (2%)	2 (3%)	26 (76%)	2 (6%)	0 (0%)	4 (22%)	1 (6%)	2 (13%)	1 (7%)	1 (10%)	0 (0%)	1 (17%)	0 (0%)	0 (0%)
final_51_PVX_097540::169::184_hb_25350.sto	6 (7%)	1 (2%)	0 (0%)	0 (0%)	0 (0%)	0 (0%)	0 (0%)	0 (0%)	0 (0%)	3 (30%)	0 (0%)	0 (0%)	0 (0%)	0 (0%)
final_55_PVX_007080::422::445_hb_25350.sto	0 (0%)	0 (0%)	21 (62%)	0 (0%)	0 (0%)	0 (0%)	0 (0%)	0 (0%)	0 (0%)	0 (0%)	0 (0%)	0 (0%)	0 (0%)	0 (0%)
final_99_PVX_070690::42::59_hb_25350.sto	0 (0%)	0 (0%)	7 (21%)	0 (0%)	0 (0%)	3 (17%)	0 (0%)	0 (0%)	0 (0%)	0 (0%)	0 (0%)	0 (0%)	0 (0%)	0 (0%)
final_16_PVX_102640::401::420_hb_25350.sto	32 (36%)	0 (0%)	0 (0%)	0 (0%)	0 (0%)	0 (0%)	0 (0%)	0 (0%)	0 (0%)	0 (0%)	0 (0%)	0 (0%)	0 (0%)	0 (0%)
final_25_PVX_104185::21::38_hb_25350.sto	18 (20%)	34 (59%)	0 (0%)	0 (0%)	0 (0%)	1 (6%)	0 (0%)	1 (7%)	0 (0%)	1 (10%)	0 (0%)	0 (0%)	1 (20%)	0 (0%)
final_234_PVX_183280::298::320_hb_25350.sto	4 (5%)	0 (0%)	0 (0%)	0 (0%)	0 (0%)	0 (0%)	0 (0%)	0 (0%)	0 (0%)	0 (0%)	0 (0%)	0 (0%)	0 (0%)	0 (0%)
final_91_PVX_182275::17::42_hb_25350.sto	0 (0%)	0 (0%)	0 (0%)	0 (0%)	20 (95%)	0 (0%)	0 (0%)	0 (0%)	0 (0%)	0 (0%)	0 (0%)	0 (0%)	0 (0%)	0 (0%)
final_211_PVX_159260::382::420_hb_25350.sto	0 (0%)	6 (10%)	0 (0%)	0 (0%)	0 (0%)	0 (0%)	0 (0%)	0 (0%)	0 (0%)	0 (0%)	0 (0%)	0 (0%)	0 (0%)	0 (0%)
final_257_PVX_093715::395::443_hb_25350.sto	0 (0%)	0 (0%)	0 (0%)	0 (0%)	0 (0%)	0 (0%)	0 (0%)	0 (0%)	0 (0%)	0 (0%)	0 (0%)	0 (0%)	4 (80%)	0 (0%)
final_67_PVX_018655::76::89_hb_25350.sto	0 (0%)	0 (0%)	6 (18%)	0 (0%)	0 (0%)	1 (6%)	0 (0%)	0 (0%)	2 (13%)	0 (0%)	0 (0%)	0 (0%)	0 (0%)	0 (0%)
final_40_PVX_001625::387::396_hb_25350.sto	27 (31%)	0 (0%)	0 (0%)	0 (0%)	0 (0%)	0 (0%)	0 (0%)	0 (0%)	0 (0%)	0 (0%)	0 (0%)	0 (0%)	0 (0%)	0 (0%)
final_134_PVX_155260::185::216_hb_25350.sto	0 (0%)	0 (0%)	0 (0%)	0 (0%)	0 (0%)	0 (0%)	0 (0%)	0 (0%)	13 (87%)	0 (0%)	0 (0%)	0 (0%)	0 (0%)	0 (0%)
final_11_PVX_119210::441::464_hb_25350.sto	44 (50%)	2 (3%)	0 (0%)	0 (0%)	0 (0%)	0 (0%)	0 (0%)	0 (0%)	0 (0%)	0 (0%)	0 (0%)	0 (0%)	0 (0%)	0 (0%)
final_172_PVX_134260::31::44_hb_25350.sto	4 (5%)	0 (0%)	0 (0%)	0 (0%)	0 (0%)	0 (0%)	0 (0%)	0 (0%)	0 (0%)	0 (0%)	0 (0%)	0 (0%)	0 (0%)	0 (0%)
final_39_PVX_115985::504::514_hb_25350.sto	27 (31%)	0 (0%)	0 (0%)	0 (0%)	0 (0%)	0 (0%)	0 (0%)	0 (0%)	0 (0%)	0 (0%)	0 (0%)	0 (0%)	0 (0%)	0 (0%)
final_110_PVX_153260::52::65_hb_25350.sto	0 (0%)	0 (0%)	0 (0%)	0 (0%)	0 (0%)	0 (0%)	0 (0%)	0 (0%)	6 (40%)	0 (0%)	0 (0%)	0 (0%)	0 (0%)	0 (0%)
final_122_PVX_025690::63::76_hb_25350.sto	0 (0%)	0 (0%)	0 (0%)	0 (0%)	0 (0%)	0 (0%)	0 (0%)	8 (53%)	0 (0%)	0 (0%)	0 (0%)	0 (0%)	0 (0%)	0 (0%)
final_136_PVX_158260::104::134_hb_25350.sto	6 (7%)	0 (0%)	0 (0%)	0 (0%)	0 (0%)	0 (0%)	0 (0%)	0 (0%)	0 (0%)	0 (0%)	0 (0%)	0 (0%)	0 (0%)	0 (0%)
final_194_PVX_021180::234::282_hb_25350.sto	0 (0%)	0 (0%)	0 (0%)	4 (13%)	0 (0%)	0 (0%)	0 (0%)	0 (0%)	0 (0%)	0 (0%)	0 (0%)	0 (0%)	0 (0%)	0 (0%)
final_188_PVX_023685::1::17_hb_25350.sto	0 (0%)	0 (0%)	0 (0%)	0 (0%)	0 (0%)	0 (0%)	8 (47%)	0 (0%)	0 (0%)	0 (0%)	0 (0%)	0 (0%)	0 (0%)	0 (0%)
final_96_PVX_143260::83::106_hb_25350.sto	0 (0%)	0 (0%)	0 (0%)	0 (0%)	11 (52%)	0 (0%)	0 (0%)	0 (0%)	0 (0%)	0 (0%)	0 (0%)	0 (0%)	0 (0%)	0 (0%)
final_269_PVX_093715::144::256_hb_25350.sto	3 (3%)	0 (0%)	7 (21%)	0 (0%)	0 (0%)	7 (39%)	0 (0%)	0 (0%)	0 (0%)	0 (0%)	4 (57%)	1 (17%)	4 (80%)	0 (0%)
final_35_PVX_015635::518::527_hb_25350.sto	27 (31%)	0 (0%)	0 (0%)	0 (0%)	0 (0%)	0 (0%)	0 (0%)	0 (0%)	0 (0%)	0 (0%)	0 (0%)	0 (0%)	0 (0%)	0 (0%)
final_65_PVX_096940::263::277_hb_25350.sto	5 (6%)	1 (2%)	0 (0%)	0 (0%)	0 (0%)	1 (6%)	2 (12%)	2 (13%)	0 (0%)	1 (10%)	1 (14%)	0 (0%)	0 (0%)	0 (0%)
final_86_PVX_155260::157::177_hb_25350.sto	0 (0%)	0 (0%)	0 (0%)	0 (0%)	0 (0%)	0 (0%)	0 (0%)	0 (0%)	5 (33%)	0 (0%)	0 (0%)	0 (0%)	0 (0%)	0 (0%)
final_98_PVX_045690::25::55_hb_25350.sto	0 (0%)	10 (17%)	0 (0%)	0 (0%)	0 (0%)	0 (0%)	0 (0%)	0 (0%)	0 (0%)	0 (0%)	0 (0%)	0 (0%)	0 (0%)	0 (0%)
final_37_PVX_101620::524::534_hb_25350.sto	27 (31%)	0 (0%)	0 (0%)	0 (0%)	0 (0%)	0 (0%)	0 (0%)	0 (0%)	0 (0%)	0 (0%)	0 (0%)	0 (0%)	0 (0%)	0 (0%)
final_131_PVX_129260::24::35_hb_25350.sto	1 (1%)	0 (0%)	0 (0%)	0 (0%)	0 (0%)	0 (0%)	0 (0%)	0 (0%)	0 (0%)	0 (0%)	0 (0%)	0 (0%)	0 (0%)	3 (75%)
final_231_PVX_010605::194::221_hb_25350.sto	0 (0%)	0 (0%)	0 (0%)	0 (0%)	0 (0%)	5 (28%)	0 (0%)	0 (0%)	0 (0%)	0 (0%)	0 (0%)	0 (0%)	0 (0%)	0 (0%)
final_236_PVX_161260::172::209_hb_25350.sto	0 (0%)	0 (0%)	0 (0%)	0 (0%)	0 (0%)	0 (0%)	0 (0%)	0 (0%)	4 (27%)	0 (0%)	0 (0%)	0 (0%)	0 (0%)	0 (0%)
final_75_PVX_133260::143::158_hb_25350.sto	12 (14%)	0 (0%)	0 (0%)	0 (0%)	0 (0%)	0 (0%)	0 (0%)	0 (0%)	0 (0%)	1 (10%)	0 (0%)	0 (0%)	0 (0%)	0 (0%)
final_9_PVX_083580::86::100_hb_25350.sto	4 (5%)	30 (52%)	0 (0%)	0 (0%)	0 (0%)	1 (6%)	0 (0%)	3 (20%)	1 (7%)	4 (40%)	0 (0%)	0 (0%)	0 (0%)	0 (0%)
final_232_PVX_032190::181::214_hb_25350.sto	0 (0%)	0 (0%)	4 (12%)	0 (0%)	0 (0%)	0 (0%)	0 (0%)	0 (0%)	0 (0%)	0 (0%)	0 (0%)	0 (0%)	0 (0%)	0 (0%)
final_185_PVX_106220::249::319_hb_25350.sto	4 (5%)	0 (0%)	0 (0%)	0 (0%)	0 (0%)	0 (0%)	0 (0%)	0 (0%)	0 (0%)	0 (0%)	0 (0%)	0 (0%)	0 (0%)	0 (0%)
final_154_PVX_124705::223::293_hb_25350.sto	9 (10%)	0 (0%)	0 (0%)	0 (0%)	0 (0%)	0 (0%)	0 (0%)	0 (0%)	0 (0%)	0 (0%)	0 (0%)	0 (0%)	0 (0%)	0 (0%)
final_179_PVX_011610::322::345_hb_25350.sto	0 (0%)	0 (0%)	0 (0%)	0 (0%)	0 (0%)	0 (0%)	0 (0%)	0 (0%)	6 (40%)	0 (0%)	0 (0%)	0 (0%)	0 (0%)	0 (0%)
final_271_PVX_115480::153::209_hb_25350.sto	0 (0%)	0 (0%)	0 (0%)	0 (0%)	0 (0%)	0 (0%)	0 (0%)	5 (33%)	0 (0%)	0 (0%)	0 (0%)	0 (0%)	0 (0%)	0 (0%)
final_105_PVX_032690::82::103_hb_25350.sto	0 (0%)	1 (2%)	1 (3%)	0 (0%)	0 (0%)	0 (0%)	7 (41%)	0 (0%)	0 (0%)	0 (0%)	0 (0%)	0 (0%)	0 (0%)	0 (0%)
final_48_PVX_101625::490::526_hb_25350.sto	0 (0%)	0 (0%)	0 (0%)	21 (68%)	0 (0%)	0 (0%)	0 (0%)	0 (0%)	0 (0%)	0 (0%)	0 (0%)	0 (0%)	0 (0%)	0 (0%)
final_158_PVX_110300::46::72_hb_25350.sto	11 (12%)	2 (3%)	0 (0%)	0 (0%)	0 (0%)	0 (0%)	0 (0%)	0 (0%)	0 (0%)	0 (0%)	0 (0%)	0 (0%)	0 (0%)	0 (0%)
final_190_PVX_015635::256::312_hb_25350.sto	4 (5%)	0 (0%)	0 (0%)	0 (0%)	0 (0%)	0 (0%)	0 (0%)	0 (0%)	0 (0%)	0 (0%)	0 (0%)	0 (0%)	0 (0%)	0 (0%)
final_5_PVX_113230::82::95_hb_25350.sto	3 (3%)	22 (38%)	0 (0%)	0 (0%)	0 (0%)	0 (0%)	0 (0%)	0 (0%)	0 (0%)	1 (10%)	0 (0%)	0 (0%)	1 (20%)	0 (0%)
final_38_PVX_101620::524::533_hb_25350.sto	27 (31%)	0 (0%)	0 (0%)	0 (0%)	0 (0%)	0 (0%)	0 (0%)	0 (0%)	0 (0%)	0 (0%)	0 (0%)	0 (0%)	0 (0%)	0 (0%)
final_89_PVX_016140::79::144_hb_25350.sto	0 (0%)	31 (53%)	0 (0%)	0 (0%)	0 (0%)	0 (0%)	0 (0%)	0 (0%)	0 (0%)	0 (0%)	0 (0%)	0 (0%)	0 (0%)	0 (0%)
final_108_PVX_023185::13::32_hb_25350.sto	7 (8%)	0 (0%)	0 (0%)	0 (0%)	0 (0%)	0 (0%)	0 (0%)	0 (0%)	0 (0%)	0 (0%)	0 (0%)	0 (0%)	0 (0%)	0 (0%)
final_127_PVX_028190::270::283_hb_25350.sto	0 (0%)	6 (10%)	0 (0%)	0 (0%)	0 (0%)	0 (0%)	0 (0%)	0 (0%)	0 (0%)	0 (0%)	0 (0%)	0 (0%)	0 (0%)	0 (0%)
